# Supplementary material for: A P212121 polymorph of (+)-clusianone
Source: Acta Crystallogr Sect E Struct Rep Online. 2013 Nov 23;69(Pt 12):o1799–800. doi: 10.1107/S1600536813031036 (PMC4004436; doi:10.1107/S1600536813031036)
Supplement: Supplementary file 1 [file e-69-o1799-sup1.cif]

##############################################################################
#                                                                            #
# This CIF contains the data in a paper accepted for publication in          #
# Acta Crystallographica Section E. It conforms to the requirements of       #
# Notes for Authors for Acta Crystallographica Section E, and has been       #
# peer reviewed under the auspices of the IUCr Commission on Journals.       #
#                                                                            #
# Full details of the Crystallographic Information File format               #
# are given in the paper "The Crystallographic Information File (CIF):       #
# a New Standard Archive File for Crystallography" by S. R. Hall, F. H.      #
# Allen and I. D. Brown [Acta Cryst. (1991), A47, 655-685].                  #
#                                                                            #
# The current version of the core CIF dictionary is obtainable from          #
# ftp://ftp.iucr.org/pub/cif_core.dic.                                       #
#                                                                            #
# Software is freely available for graphical display of the structure(s)     #
# in this CIF. For information consult the CIF software page                 #
# http://www.iucr.org/resources/cif/software.                                #
#                                                                            #
# This file may be used for bona fide research purposes within the           #
# scientific community so long as proper attribution is given to the journal # 
# article from which it was obtained.                                        #
#                                                                            #
##############################################################################
data_global
_audit_creation_method     CRYSTALS_ver_14.40
_journal_date_recd_electronic     2013-10-25
_journal_date_accepted     2013-11-12
_journal_name_full     'Acta Crystallographica, Section E'
_journal_year     2013
_journal_volume     69
_journal_issue     12
_journal_page_first     o1799
_journal_page_last     o1800
_journal_paper_category     QO
_journal_paper_doi     10.1107/S1600536813031036
_journal_coeditor_code     TK5270
_publ_contact_author_name     'Teng-Jin Khoo'
_publ_contact_author_address
;\
 Center of Natural and Medicinal Product Research,\
 School of Pharmacy,University of Nottingham Malaysia Campus
;
_publ_contact_author_email     tengjin.khoo@nottingham.edu.my
_publ_contact_author_fax     '+6 (03) 8924 8018'
_publ_contact_author_phone     '+6 (03) 8924 8213'
_publ_section_title
;
A <i>P</i>2~1~2~1~2~1~ polymorph of (+)-clusianone
;
loop_
    _publ_author_name
    _publ_author_footnote
    _publ_author_address
    'Vaneesa Nagalingam, Sree' .
;
Center for Natural and Medicinal Product Research, School of Pharmacy,
Faculty of Science,
University of Nottingham Malaysia Campus,
Jalan Broga, 43500 Semenyih, Selangor, Malaysia
;
    'Wong Pik Ching, Janet' .
;
Center for Natural and Medicinal Product Research, School of Pharmacy,
Faculty of Science,
University of Nottingham Malaysia Campus,
Jalan Broga, 43500 Semenyih, Selangor, Malaysia
;
    'Khaled bin Break, Mohammed' .
;
School of Chemical Sciences and Food Technology, Universiti Kebangsaan Malaysia,
43600 Bangi, Malaysia
;
    'Tahir, M. Ibrahim M.' .
;
Department of Chemistry, Faculty of Science, Universiti Putra Malaysia,
Malaysia
;
    'Khoo, Teng-Jin' .
;
Center for Natural and Medicinal Product Research, School of Pharmacy,
Faculty of Science,
University of Nottingham Malaysia Campus,
Jalan Broga, 43500 Semenyih, Selangor, Malaysia
;
_chemical_name_systematic
;\
(1S,5S,7R)-1,5,7-Tris(3-methyl-2-butenyl)-3-benzoyl-4-hydroxy-8,8-\
dimethylbicyclo[3.3.1]nona-3-ene-2,9-dione
;
_chemical_melting_point     92
data_I
_database_code_depnum_ccdc_archive     'CCDC 971489'
_chemical_name_systematic
;\
(1<i>S</i>,5<i>S</i>,7<i>R</i>)-3-Benzoyl-4-hydroxy-8,8-dimethyl-1,5,7-\
tris(3-methylbut-2-enyl)bicyclo[3.3.1]nona-3-ene-2,9-dione
;
_chemical_formula_moiety     'C33 H42 O4'
_chemical_formula_sum     'C33 H42 O4'
_chemical_formula_iupac     'C33 H42 O4'
_chemical_formula_weight     502.69
_chemical_melting_point     365
_symmetry_cell_setting     orthorhombic
_symmetry_space_group_name_H-M     'P 21 21 21'
_symmetry_space_group_name_Hall     'P 2ac 2ab'
loop_
    _symmetry_equiv_pos_as_xyz
    'x,y,z'
    '-x+1/2,-y,z+1/2'
    'x+1/2,-y+1/2,-z'
    '-x,y+1/2,-z+1/2'
_cell_length_a     9.2035(2)
_cell_length_b     13.4629(2)
_cell_length_c     22.9607(5)
_cell_angle_alpha     90
_cell_angle_beta     90
_cell_angle_gamma     90
_cell_volume     2844.96(10)
_cell_formula_units_Z     4
_cell_measurement_reflns_used     19011
_cell_measurement_theta_min     3
_cell_measurement_theta_max     71
_cell_measurement_temperature     100
_exptl_crystal_description     'prismatic'
_exptl_crystal_colour     'colourless'
_exptl_crystal_size_max     0.210
_exptl_crystal_size_mid     0.140
_exptl_crystal_size_min     0.080
_exptl_crystal_density_diffrn     1.174
_exptl_crystal_density_meas     ?
_exptl_crystal_density_method     'not measured'
_exptl_crystal_F_000     1088
_exptl_absorpt_coefficient_mu     0.592
_exptl_absorpt_correction_type     multi-scan
_exptl_absorpt_process_details     '(CrysAlis PRO; Oxford Diffraction, 2002)'
_exptl_absorpt_correction_T_min     0.86
_exptl_absorpt_correction_T_max     0.95
_exptl_special_details
;
The crystal was placed in the cold stream of an Oxford Cryosystems open-flow
nitrogen cryostat with a nominal stability of 0.1 K.
;
_diffrn_ambient_temperature     100
_diffrn_radiation_type     'Cu K\a'
_diffrn_radiation_wavelength     1.54180
_diffrn_radiation_source     'Cu Ka'
_diffrn_radiation_monochromator     'graphite'
_diffrn_measurement_device_type     'Oxford Diffraction Gemini'
_diffrn_measurement_device     'Area'
_diffrn_measurement_method     \w
_diffrn_reflns_number     39826
_diffrn_reflns_av_R_equivalents     0.034
_diffrn_reflns_theta_min     3.806
_diffrn_reflns_theta_max     71.631
_diffrn_reflns_theta_full     71.631
_diffrn_measured_fraction_theta_max     0.998
_diffrn_measured_fraction_theta_full     0.998
_diffrn_reflns_limit_h_min     -11
_diffrn_reflns_limit_h_max     11
_diffrn_reflns_limit_k_min     -16
_diffrn_reflns_limit_k_max     16
_diffrn_reflns_limit_l_min     -28
_diffrn_reflns_limit_l_max     28
_diffrn_standards_number     0
_diffrn_standards_interval_count     .
_diffrn_standards_interval_time     .
_diffrn_standards_decay_%     ?
_refine_special_details     ?
_reflns_number_total     5498
_reflns_number_gt     5269
_reflns_threshold_expression     I>2.0\s(I)
_refine_ls_structure_factor_coef     Fsqd
_refine_ls_matrix_type     full
_refine_ls_R_factor_all     0.0352
_refine_ls_R_factor_gt     0.0335
_refine_ls_wR_factor_all     0.0838
_refine_ls_wR_factor_gt     0.0824
_refine_ls_wR_factor_ref     0.0838
_refine_ls_goodness_of_fit_ref     0.9567
_refine_ls_number_reflns     5498
_refine_ls_number_parameters     335
_refine_ls_number_restraints     0
_refine_ls_hydrogen_treatment     constr
_refine_ls_weighting_scheme     calc
_refine_ls_weighting_details
;
 Method= Modified Sheldrick
 w=1/[\s^2^(F^2^) + ( 0.04P)^2^ + 1.02P]
 ,where P=(max(Fo^2^,0) + 2Fc^2^)/3
;
_atom_sites_solution_hydrogens     difmap
_atom_sites_solution_primary     other
_refine_ls_shift/su_max     0.0006844
_refine_ls_shift/su_mean     0.0000520
_refine_diff_density_max     0.24
_refine_diff_density_min     -0.18
_refine_ls_extinction_method     'None'
_refine_ls_abs_structure_details     'Flack (1983), 2383 Friedel pairs'
_refine_ls_abs_structure_Flack     -0.04(15)
loop_
    _atom_type_symbol
    _atom_type_scat_Cromer_Mann_a1
    _atom_type_scat_Cromer_Mann_a2
    _atom_type_scat_Cromer_Mann_a3
    _atom_type_scat_Cromer_Mann_a4
    _atom_type_scat_Cromer_Mann_b1
    _atom_type_scat_Cromer_Mann_b2
    _atom_type_scat_Cromer_Mann_b3
    _atom_type_scat_Cromer_Mann_b4
    _atom_type_scat_Cromer_Mann_c
    _atom_type_scat_dispersion_real
    _atom_type_scat_dispersion_imag
    _atom_type_scat_source
    C 2.3100 1.0200 1.5886 0.8650 20.8439 10.2075 0.5687 51.6512 0.2156 0.0181
                                                                          0.0091
                                'International Tables Vol C 4.2.6.8 and 6.1.1.4'
    H 0.4930 0.3229 0.1402 0.0408 10.5109 26.1257 3.1424 57.7998 0.0030 0.0000
                                                                          0.0000
                                'International Tables Vol C 4.2.6.8 and 6.1.1.4'
    O 3.0485 2.2868 1.5463 0.8670 13.2771 5.7011 0.3239 32.9089 0.2508 0.0492
                                                                          0.0322
                                'International Tables Vol C 4.2.6.8 and 6.1.1.4'
_computing_data_collection     'CrysAlis PRO (Agilent, 2011)'
_computing_cell_refinement     'CrysAlis PRO (Agilent, 2011)'
_computing_data_reduction     'CrysAlis PRO (Agilent, 2011)'
_computing_structure_solution     'SUPERFLIP (Palatinus & Chapuis, 2007)'
_computing_structure_refinement
         'CRYSTALS (Betteridge <i>et al.</i>, 2003; Cooper <i>et al.</i>, 2010)'
_computing_molecular_graphics
 'CAMERON (Watkin <i>et al.</i>, 1996) and Mercury (Macrae <i>et al.</i>, 2006)'
_computing_publication_material     'publCIF (Westrip, 2010)'
loop_
    _atom_site_type_symbol
    _atom_site_label
    _atom_site_fract_x
    _atom_site_fract_y
    _atom_site_fract_z
    _atom_site_U_iso_or_equiv
    _atom_site_adp_type
    _atom_site_occupancy
    _atom_site_disorder_assembly
    _atom_site_disorder_group
    O O1 1.01156(11) 0.23087(8) 0.70014(5) 0.0254 Uani 1.0000 . .
    H H1 0.9976 0.3386 0.7123 0.0500 Uiso 1.0000 . .
    C C2 0.89022(15) 0.21427(11) 0.67631(6) 0.0196 Uani 1.0000 . .
    C C3 0.87580(15) 0.11723(10) 0.64619(6) 0.0196 Uani 1.0000 . .
    C C4 0.81066(17) 0.10926(12) 0.59161(7) 0.0252 Uani 1.0000 . .
    C C5 0.81469(18) 0.01993(13) 0.56225(7) 0.0333 Uani 1.0000 . .
    C C6 0.87951(19) -0.06283(13) 0.58714(8) 0.0364 Uani 1.0000 . .
    C C7 0.94348(19) -0.05514(12) 0.64160(8) 0.0338 Uani 1.0000 . .
    C C8 0.94353(17) 0.03472(11) 0.67054(7) 0.0260 Uani 1.0000 . .
    C C9 0.78010(15) 0.29113(10) 0.67650(6) 0.0189 Uani 1.0000 . .
    C C10 0.82224(15) 0.38637(11) 0.69421(6) 0.0200 Uani 1.0000 . .
    O O11 0.95023(11) 0.40387(7) 0.71561(4) 0.0244 Uani 1.0000 . .
    C C12 0.72277(16) 0.47533(10) 0.69123(6) 0.0207 Uani 1.0000 . .
    C C13 0.60033(16) 0.45383(10) 0.64825(6) 0.0204 Uani 1.0000 . .
    O O14 0.56632(12) 0.51181(7) 0.61064(5) 0.0285 Uani 1.0000 . .
    C C15 0.51798(15) 0.35827(10) 0.66056(6) 0.0198 Uani 1.0000 . .
    C C16 0.62421(15) 0.26982(10) 0.66719(6) 0.0187 Uani 1.0000 . .
    O O17 0.57659(11) 0.18581(7) 0.66667(5) 0.0232 Uani 1.0000 . .
    C C18 0.43562(16) 0.37607(10) 0.72158(6) 0.0215 Uani 1.0000 . .
    C C19 0.55121(16) 0.40042(10) 0.76906(6) 0.0211 Uani 1.0000 . .
    C C20 0.64960(16) 0.48756(11) 0.75201(6) 0.0220 Uani 1.0000 . .
    C C21 0.48510(17) 0.42104(11) 0.83005(7) 0.0255 Uani 1.0000 . .
    C C22 0.59687(18) 0.41885(11) 0.87765(7) 0.0268 Uani 1.0000 . .
    C C23 0.61287(19) 0.35035(12) 0.91878(7) 0.0297 Uani 1.0000 . .
    C C24 0.7280(2) 0.36145(15) 0.96492(8) 0.0415 Uani 1.0000 . .
    C C25 0.5211(2) 0.25871(14) 0.92400(9) 0.0454 Uani 1.0000 . .
    C C26 0.32752(17) 0.46277(12) 0.71414(7) 0.0286 Uani 1.0000 . .
    C C27 0.35104(16) 0.28311(12) 0.73993(7) 0.0275 Uani 1.0000 . .
    C C28 0.41309(16) 0.33433(10) 0.60982(6) 0.0227 Uani 1.0000 . .
    C C29 0.48887(16) 0.31514(11) 0.55260(7) 0.0234 Uani 1.0000 . .
    C C30 0.48971(16) 0.23037(11) 0.52250(6) 0.0235 Uani 1.0000 . .
    C C31 0.41774(19) 0.13577(11) 0.54147(7) 0.0297 Uani 1.0000 . .
    C C32 0.56841(18) 0.22262(12) 0.46514(7) 0.0286 Uani 1.0000 . .
    C C33 0.80586(17) 0.57064(11) 0.67524(6) 0.0238 Uani 1.0000 . .
    C C34 0.90501(18) 0.55841(11) 0.62358(6) 0.0269 Uani 1.0000 . .
    C C35 1.03353(17) 0.60074(10) 0.61558(6) 0.0242 Uani 1.0000 . .
    C C36 1.10148(18) 0.67277(11) 0.65730(7) 0.0283 Uani 1.0000 . .
    C C37 1.1235(2) 0.57708(12) 0.56262(7) 0.0336 Uani 1.0000 . .
    H H41 0.7629 0.1648 0.5747 0.0322 Uiso 1.0000 . .
    H H51 0.7720 0.0154 0.5245 0.0408 Uiso 1.0000 . .
    H H61 0.8767 -0.1239 0.5662 0.0448 Uiso 1.0000 . .
    H H71 0.9882 -0.1120 0.6603 0.0423 Uiso 1.0000 . .
    H H81 0.9888 0.0410 0.7073 0.0323 Uiso 1.0000 . .
    H H191 0.6141 0.3413 0.7739 0.0240 Uiso 1.0000 . .
    H H201 0.7285 0.4939 0.7814 0.0255 Uiso 1.0000 . .
    H H202 0.5948 0.5492 0.7515 0.0250 Uiso 1.0000 . .
    H H211 0.4404 0.4855 0.8298 0.0302 Uiso 1.0000 . .
    H H212 0.4098 0.3724 0.8376 0.0308 Uiso 1.0000 . .
    H H221 0.6650 0.4724 0.8783 0.0333 Uiso 1.0000 . .
    H H241 0.7808 0.4252 0.9604 0.0629 Uiso 1.0000 . .
    H H242 0.6826 0.3587 1.0029 0.0630 Uiso 1.0000 . .
    H H243 0.7968 0.3064 0.9624 0.0633 Uiso 1.0000 . .
    H H251 0.4774 0.2571 0.9626 0.0712 Uiso 1.0000 . .
    H H252 0.4405 0.2558 0.8975 0.0712 Uiso 1.0000 . .
    H H253 0.5783 0.1996 0.9203 0.0711 Uiso 1.0000 . .
    H H261 0.2489 0.4460 0.6869 0.0435 Uiso 1.0000 . .
    H H262 0.3726 0.5228 0.7009 0.0443 Uiso 1.0000 . .
    H H263 0.2793 0.4760 0.7516 0.0424 Uiso 1.0000 . .
    H H271 0.2827 0.2989 0.7720 0.0415 Uiso 1.0000 . .
    H H272 0.4133 0.2300 0.7529 0.0415 Uiso 1.0000 . .
    H H273 0.2935 0.2588 0.7065 0.0413 Uiso 1.0000 . .
    H H281 0.3488 0.3913 0.6046 0.0275 Uiso 1.0000 . .
    H H282 0.3528 0.2790 0.6214 0.0274 Uiso 1.0000 . .
    H H291 0.5415 0.3699 0.5369 0.0295 Uiso 1.0000 . .
    H H311 0.3450 0.1161 0.5121 0.0463 Uiso 1.0000 . .
    H H312 0.3641 0.1421 0.5785 0.0443 Uiso 1.0000 . .
    H H313 0.4882 0.0812 0.5462 0.0471 Uiso 1.0000 . .
    H H321 0.5028 0.1978 0.4355 0.0443 Uiso 1.0000 . .
    H H322 0.6530 0.1781 0.4687 0.0436 Uiso 1.0000 . .
    H H323 0.6061 0.2878 0.4517 0.0438 Uiso 1.0000 . .
    H H331 0.8619 0.5902 0.7093 0.0268 Uiso 1.0000 . .
    H H332 0.7355 0.6225 0.6683 0.0297 Uiso 1.0000 . .
    H H341 0.8682 0.5150 0.5937 0.0329 Uiso 1.0000 . .
    H H361 1.1371 0.7325 0.6379 0.0438 Uiso 1.0000 . .
    H H362 1.1884 0.6436 0.6753 0.0454 Uiso 1.0000 . .
    H H363 1.0391 0.6926 0.6877 0.0428 Uiso 1.0000 . .
    H H371 1.1424 0.6355 0.5392 0.0501 Uiso 1.0000 . .
    H H372 1.0793 0.5284 0.5373 0.0518 Uiso 1.0000 . .
    H H373 1.2186 0.5520 0.5739 0.0518 Uiso 1.0000 . .
loop_
    _atom_site_aniso_label
    _atom_site_aniso_U_11
    _atom_site_aniso_U_22
    _atom_site_aniso_U_33
    _atom_site_aniso_U_12
    _atom_site_aniso_U_13
    _atom_site_aniso_U_23
    O1 0.0188(5) 0.0295(5) 0.0279(5) 0.0028(4) -0.0055(4) -0.0029(4)
    C2 0.0186(7) 0.0247(7) 0.0157(6) -0.0013(6) 0.0009(5) 0.0033(5)
    C3 0.0143(6) 0.0228(7) 0.0216(7) 0.0013(6) 0.0031(5) 0.0010(5)
    C4 0.0223(7) 0.0281(8) 0.0250(7) 0.0033(6) -0.0014(6) -0.0008(6)
    C5 0.0277(8) 0.0415(9) 0.0307(8) 0.0014(7) -0.0041(7) -0.0124(7)
    C6 0.0330(9) 0.0281(8) 0.0480(10) 0.0050(7) 0.0038(8) -0.0156(7)
    C7 0.0331(9) 0.0251(7) 0.0432(9) 0.0107(7) 0.0017(7) 0.0014(7)
    C8 0.0231(7) 0.0299(8) 0.0251(7) 0.0045(6) -0.0002(6) 0.0012(6)
    C9 0.0199(7) 0.0209(7) 0.0160(6) 0.0006(5) 0.0006(5) 0.0015(5)
    C10 0.0192(6) 0.0250(7) 0.0157(6) -0.0026(6) 0.0016(5) 0.0013(5)
    O11 0.0215(5) 0.0246(5) 0.0270(5) -0.0021(4) -0.0028(4) -0.0040(4)
    C12 0.0222(7) 0.0186(7) 0.0215(7) -0.0026(5) 0.0020(6) -0.0015(5)
    C13 0.0213(7) 0.0186(6) 0.0214(7) 0.0034(6) 0.0024(6) -0.0028(5)
    O14 0.0349(6) 0.0215(5) 0.0291(6) 0.0015(4) -0.0056(5) 0.0039(4)
    C15 0.0170(6) 0.0196(6) 0.0227(7) 0.0005(5) -0.0002(5) -0.0006(5)
    C16 0.0194(6) 0.0199(6) 0.0169(6) 0.0011(5) 0.0005(5) -0.0007(5)
    O17 0.0195(5) 0.0185(5) 0.0318(6) -0.0007(4) 0.0004(4) -0.0005(4)
    C18 0.0181(7) 0.0214(7) 0.0248(7) 0.0010(6) 0.0026(6) -0.0010(5)
    C19 0.0213(7) 0.0179(6) 0.0242(7) 0.0021(5) 0.0028(6) -0.0005(5)
    C20 0.0236(7) 0.0200(7) 0.0223(7) 0.0000(6) 0.0018(6) -0.0023(5)
    C21 0.0270(7) 0.0222(7) 0.0272(7) 0.0026(6) 0.0057(6) -0.0009(6)
    C22 0.0305(8) 0.0241(7) 0.0259(7) -0.0004(6) 0.0081(6) -0.0059(6)
    C23 0.0340(8) 0.0285(8) 0.0267(8) 0.0077(7) 0.0078(7) -0.0029(6)
    C24 0.0491(11) 0.0477(10) 0.0278(9) 0.0143(9) 0.0009(8) -0.0037(8)
    C25 0.0507(12) 0.0352(10) 0.0503(11) 0.0003(9) 0.0050(10) 0.0126(8)
    C26 0.0232(7) 0.0291(8) 0.0335(8) 0.0066(6) 0.0013(7) -0.0016(7)
    C27 0.0225(8) 0.0293(8) 0.0306(8) -0.0031(6) 0.0043(6) -0.0013(7)
    C28 0.0178(7) 0.0214(6) 0.0290(8) 0.0030(5) -0.0052(6) -0.0002(6)
    C29 0.0196(7) 0.0252(7) 0.0254(7) -0.0011(6) -0.0056(6) 0.0039(6)
    C30 0.0187(7) 0.0283(7) 0.0235(7) 0.0022(6) -0.0060(6) 0.0012(6)
    C31 0.0312(8) 0.0258(7) 0.0322(8) 0.0000(7) 0.0025(7) -0.0028(6)
    C32 0.0283(8) 0.0328(8) 0.0247(7) -0.0003(7) -0.0015(6) 0.0001(6)
    C33 0.0282(8) 0.0199(7) 0.0232(7) -0.0041(6) 0.0019(6) -0.0015(6)
    C34 0.0381(9) 0.0209(6) 0.0217(7) -0.0045(6) 0.0022(7) -0.0021(6)
    C35 0.0327(8) 0.0173(6) 0.0227(7) 0.0020(6) 0.0033(6) 0.0028(5)
    C36 0.0280(8) 0.0250(7) 0.0317(8) -0.0024(6) 0.0034(6) -0.0012(6)
    C37 0.0409(9) 0.0267(8) 0.0332(9) -0.0057(7) 0.0124(8) -0.0030(6)
loop_
    _geom_bond_atom_site_label_1
    _geom_bond_atom_site_label_2
    _geom_bond_site_symmetry_1
    _geom_bond_site_symmetry_2
    _geom_bond_distance
    _geom_bond_publ_flag
    O1 C2 . . 1.2635(17) no
    H1 O11 . . 0.984 no
    C2 C3 . . 1.4842(19) no
    C2 C9 . . 1.448(2) no
    C3 C4 . . 1.393(2) no
    C3 C8 . . 1.391(2) no
    C4 C5 . . 1.379(2) no
    C4 H41 . . 0.950 no
    C5 C6 . . 1.387(3) no
    C5 H51 . . 0.953 no
    C6 C7 . . 1.386(3) no
    C6 H61 . . 0.953 no
    C7 C8 . . 1.380(2) no
    C7 H71 . . 0.969 no
    C8 H81 . . 0.945 no
    C9 C10 . . 1.400(2) no
    C9 C16 . . 1.479(2) no
    C10 O11 . . 1.2979(17) no
    C10 C12 . . 1.509(2) no
    C12 C13 . . 1.526(2) no
    C12 C20 . . 1.5582(19) no
    C12 C33 . . 1.5381(19) no
    C13 O14 . . 1.2054(18) no
    C13 C15 . . 1.5198(19) no
    C15 C16 . . 1.5482(19) no
    C15 C18 . . 1.6110(19) no
    C15 C28 . . 1.5469(19) no
    C16 O17 . . 1.2131(17) no
    C18 C19 . . 1.558(2) no
    C18 C26 . . 1.543(2) no
    C18 C27 . . 1.533(2) no
    C19 C20 . . 1.5328(19) no
    C19 C21 . . 1.552(2) no
    C19 H191 . . 0.990 no
    C20 H201 . . 0.994 no
    C20 H202 . . 0.971 no
    C21 C22 . . 1.501(2) no
    C21 H211 . . 0.961 no
    C21 H212 . . 0.969 no
    C22 C23 . . 1.328(2) no
    C22 H221 . . 0.955 no
    C23 C24 . . 1.506(3) no
    C23 C25 . . 1.500(3) no
    C24 H241 . . 0.992 no
    C24 H242 . . 0.968 no
    C24 H243 . . 0.977 no
    C25 H251 . . 0.974 no
    C25 H252 . . 0.960 no
    C25 H253 . . 0.958 no
    C26 H261 . . 0.983 no
    C26 H262 . . 0.958 no
    C26 H263 . . 0.984 no
    C27 H271 . . 0.992 no
    C27 H272 . . 0.964 no
    C27 H273 . . 0.988 no
    C28 C29 . . 1.510(2) no
    C28 H281 . . 0.975 no
    C28 H282 . . 0.967 no
    C29 C30 . . 1.334(2) no
    C29 H291 . . 0.953 no
    C30 C31 . . 1.500(2) no
    C30 C32 . . 1.507(2) no
    C31 H311 . . 0.987 no
    C31 H312 . . 0.987 no
    C31 H313 . . 0.986 no
    C32 H321 . . 0.969 no
    C32 H322 . . 0.986 no
    C32 H323 . . 0.993 no
    C33 C34 . . 1.506(2) no
    C33 H331 . . 0.973 no
    C33 H332 . . 0.966 no
    C34 C35 . . 1.326(2) no
    C34 H341 . . 0.964 no
    C35 C36 . . 1.500(2) no
    C35 C37 . . 1.505(2) no
    C36 H361 . . 0.977 no
    C36 H362 . . 0.982 no
    C36 H363 . . 0.943 no
    C37 H371 . . 0.969 no
    C37 H372 . . 0.966 no
    C37 H373 . . 0.973 no
loop_
    _geom_angle_atom_site_label_1
    _geom_angle_atom_site_label_2
    _geom_angle_atom_site_label_3
    _geom_angle_site_symmetry_1
    _geom_angle_site_symmetry_2
    _geom_angle_site_symmetry_3
    _geom_angle
    _geom_angle_publ_flag
    O1 C2 C3 . . . 115.88(13) no
    O1 C2 C9 . . . 119.39(13) no
    C3 C2 C9 . . . 124.59(12) no
    C2 C3 C4 . . . 121.69(13) no
    C2 C3 C8 . . . 118.39(13) no
    C4 C3 C8 . . . 119.53(14) no
    C3 C4 C5 . . . 119.68(15) no
    C3 C4 H41 . . . 120.4 no
    C5 C4 H41 . . . 119.9 no
    C4 C5 C6 . . . 120.70(15) no
    C4 C5 H51 . . . 119.3 no
    C6 C5 H51 . . . 120.0 no
    C5 C6 C7 . . . 119.63(15) no
    C5 C6 H61 . . . 118.2 no
    C7 C6 H61 . . . 122.1 no
    C6 C7 C8 . . . 120.00(15) no
    C6 C7 H71 . . . 121.4 no
    C8 C7 H71 . . . 118.6 no
    C3 C8 C7 . . . 120.41(14) no
    C3 C8 H81 . . . 119.0 no
    C7 C8 H81 . . . 120.6 no
    C2 C9 C10 . . . 117.48(13) no
    C2 C9 C16 . . . 122.67(13) no
    C10 C9 C16 . . . 119.24(13) no
    C9 C10 O11 . . . 121.85(13) no
    C9 C10 C12 . . . 123.08(13) no
    O11 C10 C12 . . . 115.06(12) no
    H1 O11 C10 . . . 102.2 no
    C10 C12 C13 . . . 109.07(11) no
    C10 C12 C20 . . . 107.79(11) no
    C13 C12 C20 . . . 106.27(11) no
    C10 C12 C33 . . . 111.80(12) no
    C13 C12 C33 . . . 111.78(12) no
    C20 C12 C33 . . . 109.91(11) no
    C12 C13 O14 . . . 122.17(13) no
    C12 C13 C15 . . . 114.12(11) no
    O14 C13 C15 . . . 123.50(13) no
    C13 C15 C16 . . . 110.76(11) no
    C13 C15 C18 . . . 105.69(11) no
    C16 C15 C18 . . . 109.03(11) no
    C13 C15 C28 . . . 110.33(11) no
    C16 C15 C28 . . . 107.93(11) no
    C18 C15 C28 . . . 113.10(11) no
    C15 C16 C9 . . . 118.54(12) no
    C15 C16 O17 . . . 119.21(13) no
    C9 C16 O17 . . . 122.20(13) no
    C15 C18 C19 . . . 108.57(11) no
    C15 C18 C26 . . . 108.64(12) no
    C19 C18 C26 . . . 111.01(12) no
    C15 C18 C27 . . . 110.89(12) no
    C19 C18 C27 . . . 109.04(12) no
    C26 C18 C27 . . . 108.70(12) no
    C18 C19 C20 . . . 112.70(11) no
    C18 C19 C21 . . . 113.66(12) no
    C20 C19 C21 . . . 108.97(11) no
    C18 C19 H191 . . . 108.0 no
    C20 C19 H191 . . . 107.4 no
    C21 C19 H191 . . . 105.7 no
    C19 C20 C12 . . . 113.78(11) no
    C19 C20 H201 . . . 108.9 no
    C12 C20 H201 . . . 107.5 no
    C19 C20 H202 . . . 110.5 no
    C12 C20 H202 . . . 107.7 no
    H201 C20 H202 . . . 108.2 no
    C19 C21 C22 . . . 112.63(12) no
    C19 C21 H211 . . . 108.9 no
    C22 C21 H211 . . . 108.4 no
    C19 C21 H212 . . . 108.7 no
    C22 C21 H212 . . . 110.3 no
    H211 C21 H212 . . . 107.8 no
    C21 C22 C23 . . . 127.39(15) no
    C21 C22 H221 . . . 116.5 no
    C23 C22 H221 . . . 116.1 no
    C22 C23 C24 . . . 120.62(16) no
    C22 C23 C25 . . . 124.43(16) no
    C24 C23 C25 . . . 114.94(15) no
    C23 C24 H241 . . . 110.9 no
    C23 C24 H242 . . . 109.1 no
    H241 C24 H242 . . . 109.8 no
    C23 C24 H243 . . . 109.8 no
    H241 C24 H243 . . . 109.4 no
    H242 C24 H243 . . . 107.7 no
    C23 C25 H251 . . . 108.9 no
    C23 C25 H252 . . . 114.7 no
    H251 C25 H252 . . . 104.9 no
    C23 C25 H253 . . . 111.5 no
    H251 C25 H253 . . . 106.8 no
    H252 C25 H253 . . . 109.5 no
    C18 C26 H261 . . . 111.8 no
    C18 C26 H262 . . . 113.2 no
    H261 C26 H262 . . . 108.1 no
    C18 C26 H263 . . . 109.3 no
    H261 C26 H263 . . . 105.5 no
    H262 C26 H263 . . . 108.7 no
    C18 C27 H271 . . . 110.6 no
    C18 C27 H272 . . . 112.9 no
    H271 C27 H272 . . . 107.8 no
    C18 C27 H273 . . . 109.2 no
    H271 C27 H273 . . . 108.0 no
    H272 C27 H273 . . . 108.3 no
    C15 C28 C29 . . . 113.75(11) no
    C15 C28 H281 . . . 107.9 no
    C29 C28 H281 . . . 107.9 no
    C15 C28 H282 . . . 108.1 no
    C29 C28 H282 . . . 111.9 no
    H281 C28 H282 . . . 107.0 no
    C28 C29 C30 . . . 126.86(14) no
    C28 C29 H291 . . . 115.6 no
    C30 C29 H291 . . . 117.5 no
    C29 C30 C31 . . . 124.98(14) no
    C29 C30 C32 . . . 120.98(14) no
    C31 C30 C32 . . . 114.03(13) no
    C30 C31 H311 . . . 109.2 no
    C30 C31 H312 . . . 113.4 no
    H311 C31 H312 . . . 105.8 no
    C30 C31 H313 . . . 112.0 no
    H311 C31 H313 . . . 108.7 no
    H312 C31 H313 . . . 107.4 no
    C30 C32 H321 . . . 109.7 no
    C30 C32 H322 . . . 110.4 no
    H321 C32 H322 . . . 110.0 no
    C30 C32 H323 . . . 112.3 no
    H321 C32 H323 . . . 107.7 no
    H322 C32 H323 . . . 106.7 no
    C12 C33 C34 . . . 113.47(12) no
    C12 C33 H331 . . . 107.3 no
    C34 C33 H331 . . . 110.0 no
    C12 C33 H332 . . . 108.0 no
    C34 C33 H332 . . . 110.8 no
    H331 C33 H332 . . . 107.0 no
    C33 C34 C35 . . . 127.09(14) no
    C33 C34 H341 . . . 114.5 no
    C35 C34 H341 . . . 118.4 no
    C34 C35 C36 . . . 124.15(14) n
    C34 C35 C37 . . . 120.78(14) no
    C36 C35 C37 . . . 115.06(14) no
    C35 C36 H361 . . . 112.4 no
    C35 C36 H362 . . . 110.5 no
    H361 C36 H362 . . . 104.3 no
    C35 C36 H363 . . . 113.8 no
    H361 C36 H363 . . . 108.0 no
    H362 C36 H363 . . . 107.3 no
    C35 C37 H371 . . . 112.1 no
    C35 C37 H372 . . . 113.5 no
    H371 C37 H372 . . . 106.9 no
    C35 C37 H373 . . . 110.7 no
    H371 C37 H373 . . . 105.5 no
    H372 C37 H373 . . . 107.6 no
loop_
    _geom_hbond_atom_site_label_D
    _geom_hbond_atom_site_label_H
    _geom_hbond_atom_site_label_A
    _geom_hbond_site_symmetry_D
    _geom_hbond_site_symmetry_H
    _geom_hbond_site_symmetry_A
    _geom_hbond_distance_DH
    _geom_hbond_distance_HA
    _geom_hbond_distance_DA
    _geom_hbond_angle_DHA
    _geom_hbond_publ_flag
    O11 H1 O1 . . . 0.98 1.48 2.4227(14) 158 yes
    C27 H273 O1 . . 1_455 0.99 2.63 3.330(2) 128 yes
    C36 H363 O1 . . 4_756 0.94 2.67 3.523(2) 151 yes
    C8 H81 O11 . . 4_746 0.95 2.62 3.300(2) 129 yes
    C21 H211 O17 . . 4_656 0.96 2.70 3.610(2) 158 yes
