# Supplementary material for: A P212121 polymorph of (+)-clusianone
Source: Acta Crystallogr Sect E Struct Rep Online. 2013 Nov 23;69(Pt 12):o1799–800. doi: 10.1107/S1600536813031036 (PMC4004436; doi:10.1107/S1600536813031036)
Supplement: Supplementary file 2 [file e-69-o1799-Isup2.hkl]

data_I
#  C:\XcaliburData\1314_S1\struct\c  At 11:
_audit_creation_date        "13-07-11"
_audit_creation_method      CRYSTALS 

_cell_length_a                    9.2035(2)
_cell_angle_alpha                 90
_cell_length_b                    13.4629(2)
_cell_angle_beta                  90
_cell_length_c                    22.9607(5)
_cell_angle_gamma                 90
loop_
 _symmetry_equiv_pos_as_xyz
 'x,y,z'
 '-x+1/2,-y,z+1/2'
 'x+1/2,-y+1/2,-z'
 '-x,y+1/2,-z+1/2'

# NOTE FO on scale of Fc,      0.18285
# Status flags: 
#    o - used in refinement 
#    < - excluded by I/sigmaI cutoff 
#    l - excluded at low resolution  
#    h - excluded at high resolution  
#    x - excluded for another reason  

loop_
_refln_index_h
_refln_index_k
_refln_index_l
_refln_F_squared_meas
_refln_F_squared_calc
_refln_F_squared_sigma
_refln_observed_status
_refln_refinement_weight
   2   0   0    32444.64    33588.80      266.28 o   0.4177E-06
   4   0   0     1118.98     1176.12       12.29 o   0.2591E-03
   6   0   0      480.40      457.68       12.29 o   0.9419E-03
   8   0   0       24.79       19.29        3.86 o   0.2632E-01
  10   0   0      388.76      360.49       14.55 o   0.1153E-02
   1   1   0      428.28        0.00        6.72 l   0.0000E+00
   2   1   0     2371.70     2393.40       22.49 o   0.7371E-04
   3   1   0      159.53      152.35        3.17 o   0.4594E-02
   4   1   0     1083.69      989.69        9.31 o   0.2835E-03
   5   1   0      431.88      421.49        5.58 o   0.1195E-02
   6   1   0       15.43       12.19        2.24 o   0.5830E-01
   7   1   0      130.57      136.41        5.73 o   0.4844E-02
   8   1   0        7.97        7.17        2.36 o   0.7360E-01
   9   1   0       15.03       18.33        3.39 o   0.3315E-01
  10   1   0        6.79        4.58        2.83 o   0.7669E-01
  11   1   0       -0.48        0.13        2.08 o   0.1324E-01
   0   2   0     1015.31        0.00       21.24 l   0.0000E+00
   1   2   0    25252.66        0.00      254.02 l   0.0000E+00
   2   2   0     5194.45     5182.18       48.66 o   0.1514E-04
   3   2   0      950.97      986.27       11.14 o   0.3214E-03
   4   2   0      932.04      877.04        9.22 o   0.3644E-03
   5   2   0        6.32        8.87        1.56 o   0.9028E-01
   6   2   0      190.64      198.17        5.67 o   0.3253E-02
   7   2   0      257.55      274.02        7.09 o   0.2113E-02
   8   2   0     1275.83     1380.79       14.52 o   0.1956E-03
   9   2   0      733.25      732.54       14.36 o   0.4982E-03
  10   2   0      285.32      258.01       10.06 o   0.1985E-02
  11   2   0       35.08       35.08        3.91 o   0.1862E-01
   1   3   0      568.83      596.10       10.89 o   0.6972E-03
   2   3   0      322.20      326.24        6.41 o   0.1526E-02
   3   3   0     5193.66     5065.69       39.36 o   0.1660E-04
   4   3   0      707.11      686.64        7.72 o   0.5355E-03
   5   3   0        4.59        2.88        1.76 o   0.1548E+00
   6   3   0      806.30      809.68       12.54 o   0.4253E-03
   7   3   0      653.43      654.16       11.84 o   0.6114E-03
   8   3   0      772.01      766.59       10.77 o   0.4895E-03
   9   3   0      179.24      188.67        9.06 o   0.2992E-02
  10   3   0       98.23      110.34        7.53 o   0.5274E-02
  11   3   0       78.62       65.20        4.92 o   0.9754E-02
   0   4   0       15.86        7.98        3.46 o   0.3159E-01
   1   4   0      436.05      437.61        8.59 o   0.1081E-02
   2   4   0       47.17       31.71        3.29 o   0.2387E-01
   3   4   0      793.12      788.73        7.99 o   0.4686E-03
   4   4   0      188.01      154.32        4.15 o   0.3907E-02
   5   4   0      227.61      177.57        5.12 o   0.3293E-02
   6   4   0      308.88      315.24        7.48 o   0.1745E-02
   7   4   0      764.11      853.89       13.18 o   0.4249E-03
   8   4   0      169.83      170.31        5.49 o   0.3984E-02
   9   4   0       35.57       43.96        4.27 o   0.1546E-01
  10   4   0        0.81        0.56        1.98 o   0.1608E-01
   1   5   0      441.57      454.14        6.85 o   0.1057E-02
   2   5   0     2756.65     2558.33       20.99 o   0.5716E-04
   3   5   0     1584.89     1443.17       14.19 o   0.1580E-03
   4   5   0      751.86      743.30        9.43 o   0.4971E-03
   5   5   0      208.03      204.85        5.35 o   0.2988E-02
   6   5   0      162.69      167.78        5.53 o   0.3879E-02
   7   5   0       34.66       30.31        2.48 o   0.2405E-01
   8   5   0      375.89      405.00        8.13 o   0.1265E-02
   9   5   0      465.01      481.16       13.98 o   0.8712E-03
  10   5   0        7.71       13.60        2.51 o   0.5452E-01
   0   6   0     2343.24     2210.76       25.57 o   0.7084E-04
   1   6   0      134.80      163.01        2.95 o   0.4757E-02
   2   6   0     2146.88     1884.75       16.57 o   0.9297E-04
   3   6   0     1601.18     1390.28       14.02 o   0.1659E-03
   4   6   0      292.34      262.12        5.92 o   0.2106E-02
   5   6   0       48.63       55.35        3.33 o   0.1310E-01
   6   6   0      629.24      668.72       12.80 o   0.5933E-03
   7   6   0      420.97      453.77        7.66 o   0.1102E-02
   8   6   0       96.95       88.91        6.73 o   0.6701E-02
   9   6   0        7.97        9.81        2.87 o   0.5688E-01
  10   6   0       -0.35        0.13        2.20 o   0.1059E-01
   1   7   0      405.34      421.46        6.39 o   0.1187E-02
   2   7   0     1039.82      893.75       11.28 o   0.3566E-03
   3   7   0      525.95      543.87        8.05 o   0.8163E-03
   4   7   0        9.37        3.08        2.13 o   0.9420E-01
   5   7   0       14.62       14.58        2.42 o   0.4734E-01
   6   7   0        5.74        3.17        2.21 o   0.1127E+00
   7   7   0        3.98        4.69        2.11 o   0.1172E+00
   8   7   0        6.69       14.84        3.65 o   0.4032E-01
   9   7   0      196.01      198.25        7.32 o   0.2907E-02
  10   7   0        0.55        0.61        1.32 o   0.7736E-01
   0   8   0      297.17      292.08        8.08 o   0.1749E-02
   1   8   0        0.36        0.17        1.35 o   0.7426E-01
   2   8   0        2.66        1.26        1.68 o   0.2625E+00
   3   8   0      162.95      180.27        4.63 o   0.3861E-02
   4   8   0      343.92      370.38        7.67 o   0.1396E-02
   5   8   0      143.54      135.69        6.30 o   0.4698E-02
   6   8   0      516.70      507.65        8.13 o   0.9037E-03
   7   8   0      478.24      509.51        9.81 o   0.9052E-03
   8   8   0        8.20        6.95        2.25 o   0.7498E-01
   9   8   0        3.78        5.39        2.47 o   0.9384E-01
   1   9   0      124.07      136.84        4.45 o   0.5176E-02
   2   9   0       96.82      101.74        3.76 o   0.7355E-02
   3   9   0      147.00      176.82        5.47 o   0.3795E-02
   4   9   0      170.18      143.67        6.67 o   0.4026E-02
   5   9   0      509.44      503.35        8.46 o   0.9265E-03
   6   9   0       -0.39        0.00        1.52 o   0.4723E-01
   7   9   0      138.41      139.82        6.02 o   0.4726E-02
   8   9   0       97.63      113.01        4.70 o   0.6373E-02
   9   9   0       73.60       75.38        3.57 o   0.1020E-01
   0  10   0      110.39      106.25        8.64 o   0.4896E-02
   1  10   0       99.87      116.69        4.21 o   0.6657E-02
   2  10   0        9.01       13.55        2.32 o   0.5523E-01
   3  10   0      299.66      298.13        8.74 o   0.1756E-02
   4  10   0       45.66       39.46        2.60 o   0.1893E-01
   5  10   0       29.55       19.34        2.14 o   0.3563E-01
   6  10   0       19.05       27.37        2.74 o   0.3043E-01
   7  10   0       73.03       88.81        3.63 o   0.9175E-02
   8  10   0      241.88      216.48        5.16 o   0.2815E-02
   9  10   0       55.40       47.97        4.32 o   0.1300E-01
   1  11   0       26.64       27.04        3.44 o   0.2544E-01
   2  11   0     1727.49     1836.54       16.79 o   0.1189E-03
   3  11   0        3.78        2.45        1.67 o   0.1913E+00
   4  11   0        1.75        3.81        1.72 o   0.1500E+00
   5  11   0        3.40       11.28        1.68 o   0.9682E-01
   6  11   0      119.43      121.89        4.29 o   0.5975E-02
   7  11   0      243.68      208.77        5.82 o   0.2803E-02
   8  11   0        3.95        1.81        1.33 o   0.2816E+00
   0  12   0       53.48       42.36        4.20 o   0.1424E-01
   1  12   0       80.00       87.73        3.02 o   0.9406E-02
   2  12   0      361.44      374.07        6.16 o   0.1460E-02
   3  12   0       -1.78        0.03        1.65 o   0.2981E+00
   4  12   0       14.57       17.42        2.11 o   0.4834E-01
   5  12   0      106.36       96.10        3.62 o   0.7443E-02
   6  12   0        4.31        6.20        1.84 o   0.1220E+00
   7  12   0       19.99        9.78        1.70 o   0.6830E-01
   1  13   0      252.32      262.98        7.50 o   0.2238E-02
   2  13   0      154.60      156.57        5.01 o   0.4327E-02
   3  13   0      303.60      346.93        6.92 o   0.1672E-02
   4  13   0      261.36      273.38        5.42 o   0.2142E-02
   5  13   0       55.17       53.16        2.61 o   0.1437E-01
   6  13   0       49.16       58.80        3.16 o   0.1311E-01
   7  13   0      113.86      102.86        8.14 o   0.4992E-02
   0  14   0        8.40        7.07        3.42 o   0.4794E-01
   1  14   0      246.55      236.61        6.46 o   0.2619E-02
   2  14   0       64.95       55.82        4.26 o   0.1204E-01
   3  14   0      150.93      141.88        4.90 o   0.4639E-02
   4  14   0       79.47       75.27        2.88 o   0.1064E-01
   5  14   0        5.57        3.34        1.50 o   0.1549E+00
   6  14   0        0.42        1.83        1.64 o   0.3333E-01
   1  15   0       75.89       75.99        3.43 o   0.1015E-01
   2  15   0        1.15        2.13        1.96 o   0.1766E+00
   3  15   0       12.64       16.17        1.96 o   0.4814E-01
   4  15   0      311.43      253.38        5.56 o   0.2209E-02
   0  16   0       49.69       37.03        3.71 o   0.1716E-01
   1  16   0       42.39       35.43        2.46 o   0.2144E-01
   2  16   0        3.48        1.14        1.49 o   0.2378E+00
   1   0   1     2096.24        0.00       21.35 l   0.0000E+00
   2   0   1     7336.82     7271.46       50.12 o   0.8587E-05
   3   0   1       15.74       14.62        1.45 o   0.3395E-01
   4   0   1     1424.49     1413.05       11.90 o   0.1754E-03
   5   0   1     1015.82      975.35        9.82 o   0.3229E-03
   6   0   1       18.81       16.85        2.09 o   0.4435E-01
   7   0   1        1.59        0.01        2.30 o   0.1711E+00
   8   0   1       45.24       49.18        3.05 o   0.1548E-01
   9   0   1       25.61       22.55        3.74 o   0.2536E-01
  10   0   1        0.00        0.76       12.38 o   0.1063E-04
  11   0   1        4.37        1.21        2.72 o   0.1008E+00
 -11   1   1      161.27      130.33        7.13 o   0.4268E-02
 -10   1   1      359.48      330.58       11.42 o   0.1421E-02
  -9   1   1       58.77       47.69        5.55 o   0.1126E-01
  -8   1   1       67.64       73.13        3.61 o   0.1046E-01
  -7   1   1      194.51      210.25        6.88 o   0.2810E-02
  -6   1   1      200.71      194.31        5.28 o   0.3168E-02
  -5   1   1      225.17      221.45        4.92 o   0.2987E-02
  -4   1   1     1033.39      968.87        7.97 o   0.3262E-03
  -3   1   1     1391.36     1405.66       10.41 o   0.1972E-03
  -2   1   1     6185.02     6230.62       48.29 o   0.1146E-04
  -1   1   1     4080.54        0.00       39.84 l   0.0000E+00
   0   1   1     5610.30        0.00       67.71 l   0.0000E+00
   1   1   1     4082.29        0.00       36.54 l   0.0000E+00
   2   1   1     6224.69     6213.73       48.26 o   0.1146E-04
   3   1   1     1389.74     1406.58       12.08 o   0.1958E-03
   4   1   1     1033.93      966.00        9.73 o   0.3237E-03
   5   1   1      230.37      218.65        4.97 o   0.2985E-02
   6   1   1      200.76      192.43        5.38 o   0.3179E-02
   7   1   1      198.31      210.70        6.70 o   0.2806E-02
   8   1   1       71.44       73.02        3.94 o   0.1004E-01
   9   1   1       43.36       46.03        4.27 o   0.1454E-01
  10   1   1      361.04      329.59        9.85 o   0.1492E-02
  11   1   1      156.24      130.38        6.92 o   0.4372E-02
 -11   2   1       25.75       19.77        3.64 o   0.2826E-01
 -10   2   1      344.61      315.23       14.07 o   0.1364E-02
  -9   2   1      430.25      439.66       11.90 o   0.1048E-02
  -8   2   1       64.29       64.55        3.28 o   0.1158E-01
  -7   2   1       64.80       69.73        3.79 o   0.1071E-01
  -6   2   1       41.92       41.35        3.12 o   0.1838E-01
  -5   2   1      368.12      329.18        6.48 o   0.1602E-02
  -4   2   1      804.35      733.92        7.86 o   0.4988E-03
  -3   2   1      464.59      482.09        6.26 o   0.1017E-02
  -2   2   1     2795.59     2827.86       26.38 o   0.5004E-04
  -1   2   1     1856.48        0.00       21.86 l   0.0000E+00
   0   2   1     9359.86        0.00       98.88 l   0.0000E+00
   1   2   1     1971.60        0.00       20.91 l   0.0000E+00
   2   2   1     2812.04     2822.68       31.60 o   0.4923E-04
   3   2   1      450.82      477.21        7.42 o   0.1023E-02
   4   2   1      786.76      733.31        8.96 o   0.5006E-03
   5   2   1      353.05      328.22        6.18 o   0.1647E-02
   6   2   1       43.08       41.43        2.88 o   0.1871E-01
   7   2   1       66.58       67.81        4.21 o   0.1042E-01
   8   2   1       60.87       64.50        3.04 o   0.1200E-01
   9   2   1      433.50      438.52       10.65 o   0.1079E-02
  10   2   1      335.71      311.24        9.38 o   0.1637E-02
  11   2   1       20.98       19.69        4.76 o   0.2325E-01
 -11   3   1       10.06        8.82        2.31 o   0.6542E-01
 -10   3   1      176.12      170.27        8.02 o   0.3334E-02
  -9   3   1      226.85      225.10       10.10 o   0.2368E-02
  -8   3   1      335.75      348.78        7.12 o   0.1565E-02
  -7   3   1     1206.70     1230.80       17.14 o   0.2203E-03
  -6   3   1      896.21      870.28       13.37 o   0.3868E-03
  -5   3   1      276.94      258.03        5.71 o   0.2135E-02
  -4   3   1      367.46      391.08        5.90 o   0.1418E-02
  -3   3   1      763.25      650.90        8.30 o   0.5461E-03
  -2   3   1     2795.93     2666.09       26.17 o   0.5481E-04
  -1   3   1     3207.63     3128.16       40.84 o   0.3979E-04
   0   3   1    10486.93    10579.89      110.77 o   0.4023E-05
   1   3   1     3284.26     3128.75       36.82 o   0.3972E-04
   2   3   1     2780.65     2656.39       26.24 o   0.5520E-04
   3   3   1      741.87      655.64        9.00 o   0.5475E-03
   4   3   1      360.87      396.23        5.12 o   0.1430E-02
   5   3   1      275.91      258.43        5.27 o   0.2161E-02
   6   3   1      895.44      873.27       12.39 o   0.3896E-03
   7   3   1     1201.94     1231.66       17.08 o   0.2208E-03
   8   3   1      335.25      349.78        6.16 o   0.1595E-02
   9   3   1      237.18      224.90        7.79 o   0.2583E-02
  10   3   1      175.47      170.48        7.53 o   0.3422E-02
  11   3   1       13.24        9.25        2.94 o   0.5007E-01
 -10   4   1       81.59       77.70        6.80 o   0.7227E-02
  -9   4   1      111.66      104.84        6.17 o   0.5813E-02
  -8   4   1      412.36      423.44        8.04 o   0.1188E-02
  -7   4   1      151.90      167.30        5.69 o   0.3957E-02
  -6   4   1      260.94      274.91        6.86 o   0.2116E-02
  -5   4   1      113.01      105.76        4.04 o   0.6544E-02
  -4   4   1      270.41      280.27        5.00 o   0.2133E-02
  -3   4   1     7007.78     6527.35       48.47 o   0.9937E-05
  -2   4   1     5507.20     5200.79       49.06 o   0.1548E-04
  -1   4   1      135.70      170.39        4.83 o   0.4491E-02
   0   4   1     1983.72     2029.30       21.88 o   0.9526E-04
   1   4   1      144.98      170.17        5.64 o   0.4243E-02
   2   4   1     5548.83     5219.46       49.12 o   0.1535E-04
   3   4   1     7008.99     6518.09       47.07 o   0.9966E-05
   4   4   1      274.10      282.26        4.76 o   0.2120E-02
   5   4   1      112.44      109.02        3.45 o   0.6616E-02
   6   4   1      265.80      278.28        7.63 o   0.2035E-02
   7   4   1      141.60      164.27        5.43 o   0.4150E-02
   8   4   1      418.37      426.20        9.25 o   0.1146E-02
   9   4   1      115.35      108.14        6.18 o   0.5654E-02
  10   4   1       83.06       77.84        6.81 o   0.7182E-02
 -10   5   1       16.65       24.54        3.09 o   0.3015E-01
  -9   5   1        9.00       13.76        3.40 o   0.4223E-01
  -8   5   1       27.17       28.21        2.42 o   0.2911E-01
  -7   5   1      276.50      312.41        6.03 o   0.1891E-02
  -6   5   1       42.87       45.23        3.12 o   0.1655E-01
  -5   5   1       40.91       30.47        2.83 o   0.2467E-01
  -4   5   1      132.13      133.50        3.68 o   0.5142E-02
  -3   5   1       34.97       27.49        2.06 o   0.2342E-01
  -2   5   1     1717.79     1584.05       12.52 o   0.1411E-03
  -1   5   1     2195.43     2083.52       21.00 o   0.8492E-04
   0   5   1     1164.66     1148.94       14.95 o   0.2496E-03
   1   5   1     2255.28     2079.99       21.43 o   0.8360E-04
   2   5   1     1681.56     1580.77       12.66 o   0.1431E-03
   3   5   1       35.45       27.24        2.05 o   0.2349E-01
   4   5   1      126.59      134.87        3.71 o   0.5180E-02
   5   5   1       39.86       30.88        2.54 o   0.2575E-01
   6   5   1       47.14       45.47        3.66 o   0.1516E-01
   7   5   1      265.59      312.66        6.20 o   0.1911E-02
   8   5   1       22.25       28.93        2.54 o   0.2982E-01
   9   5   1       10.43       14.04        3.49 o   0.4002E-01
  10   5   1       20.89       24.68        2.76 o   0.3037E-01
 -10   6   1       19.79       17.25        2.74 o   0.3697E-01
  -9   6   1      106.20      112.42        5.78 o   0.5862E-02
  -8   6   1      282.47      298.44       11.25 o   0.1700E-02
  -7   6   1      376.05      381.09        7.60 o   0.1364E-02
  -6   6   1      141.37      169.89        5.49 o   0.4061E-02
  -5   6   1      202.61      200.99        6.06 o   0.3070E-02
  -4   6   1      252.59      249.79        6.25 o   0.2355E-02
  -3   6   1      727.88      732.38        8.58 o   0.5319E-03
  -2   6   1     5124.44     4616.97       35.12 o   0.1928E-04
  -1   6   1     3444.96     3142.02       26.73 o   0.3736E-04
   0   6   1      200.11      208.38        3.93 o   0.3294E-02
   1   6   1     3402.60     3135.39       26.37 o   0.3775E-04
   2   6   1     5177.77     4632.00       38.70 o   0.1898E-04
   3   6   1      713.69      744.73       10.38 o   0.5196E-03
   4   6   1      259.65      251.52        5.61 o   0.2358E-02
   5   6   1      199.39      199.98        5.74 o   0.3135E-02
   6   6   1      147.60      168.75        6.75 o   0.3788E-02
   7   6   1      361.76      376.88        7.08 o   0.1415E-02
   8   6   1      291.06      300.02        9.81 o   0.1766E-02
   9   6   1      108.35      113.75        5.72 o   0.5809E-02
  10   6   1       19.85       16.83        2.58 o   0.3852E-01
 -10   7   1       63.66       56.01        3.50 o   0.1294E-01
  -9   7   1       46.31       43.21        4.07 o   0.1546E-01
  -8   7   1       64.59       78.43        4.98 o   0.8822E-02
  -7   7   1      399.44      401.57        8.37 o   0.1259E-02
  -6   7   1      423.77      477.32       10.55 o   0.1008E-02
  -5   7   1      226.56      229.08        7.27 o   0.2558E-02
  -4   7   1      834.33      823.79       12.69 o   0.4179E-03
  -3   7   1      502.48      464.68        6.94 o   0.1004E-02
  -2   7   1      361.14      353.21        5.61 o   0.1589E-02
  -1   7   1      903.77      886.63       10.00 o   0.3844E-03
   0   7   1       29.83       29.38        1.88 o   0.2882E-01
   1   7   1      907.41      887.10       10.58 o   0.3816E-03
   2   7   1      373.50      356.69        5.64 o   0.1551E-02
   3   7   1      519.63      465.98        8.11 o   0.9677E-03
   4   7   1      813.74      828.68       11.70 o   0.4251E-03
   5   7   1      225.15      228.86        6.54 o   0.2633E-02
   6   7   1      430.13      478.68       10.40 o   0.1002E-02
   7   7   1      398.22      404.59        7.41 o   0.1277E-02
   8   7   1       67.94       78.85        5.05 o   0.8626E-02
   9   7   1       40.81       43.56        4.65 o   0.1477E-01
  10   7   1       59.57       55.69        3.98 o   0.1267E-01
  -9   8   1       43.96       44.80        3.74 o   0.1603E-01
  -8   8   1      270.22      283.55        8.00 o   0.1954E-02
  -7   8   1      132.24      141.12        5.91 o   0.4809E-02
  -6   8   1      196.23      190.56        4.89 o   0.3305E-02
  -5   8   1       56.71       70.11        4.34 o   0.1040E-01
  -4   8   1      229.31      226.76        8.32 o   0.2413E-02
  -3   8   1       42.26       42.15        2.85 o   0.1667E-01
  -2   8   1      207.06      207.17        5.02 o   0.2968E-02
  -1   8   1      334.86      351.35        6.22 o   0.1656E-02
   0   8   1       21.93       23.99        2.01 o   0.2976E-01
   1   8   1      331.46      347.27        6.66 o   0.1663E-02
   2   8   1      214.02      208.49        5.08 o   0.2913E-02
   3   8   1       38.20       43.04        2.44 o   0.1757E-01
   4   8   1      228.76      228.80        6.23 o   0.2589E-02
   5   8   1       59.05       71.13        3.89 o   0.1061E-01
   6   8   1      189.14      191.39        5.00 o   0.3329E-02
   7   8   1      133.91      142.05        6.08 o   0.4726E-02
   8   8   1      274.31      282.95        8.03 o   0.1944E-02
   9   8   1       44.67       44.38        3.60 o   0.1631E-01
  -9   9   1      163.01      157.38        5.05 o   0.4211E-02
  -8   9   1       19.12       11.00        2.82 o   0.4681E-01
  -7   9   1       -1.91        0.39        2.40 o   0.1514E+00
  -6   9   1       34.50       35.96        2.39 o   0.2284E-01
  -5   9   1      505.50      477.37        8.38 o   0.9609E-03
  -4   9   1      118.30      114.87        6.23 o   0.5374E-02
  -3   9   1     1361.34     1371.31       20.35 o   0.1813E-03
  -2   9   1       63.96       72.76        3.19 o   0.1044E-01
  -1   9   1       51.11       52.37        3.11 o   0.1408E-01
   0   9   1      311.01      309.65        7.40 o   0.1765E-02
   1   9   1       55.76       51.41        3.16 o   0.1379E-01
   2   9   1       66.71       73.93        3.22 o   0.1019E-01
   3   9   1     1325.28     1356.79       18.32 o   0.1885E-03
   4   9   1      115.70      114.75        5.16 o   0.5797E-02
   5   9   1      491.75      475.15        7.90 o   0.9847E-03
   6   9   1       32.23       36.80        2.43 o   0.2292E-01
   7   9   1        1.11        0.52        2.68 o   0.9463E-01
   8   9   1       18.29       11.58        2.47 o   0.5119E-01
   9   9   1      168.41      156.72        5.11 o   0.4161E-02
  -9  10   1      142.66      134.70        6.47 o   0.4524E-02
  -8  10   1       61.26       58.92        3.25 o   0.1259E-01
  -7  10   1        3.69        6.60        2.14 o   0.1002E+00
  -6  10   1       16.93       13.49        2.55 o   0.4517E-01
  -5  10   1       87.14       94.86        3.25 o   0.8159E-02
  -4  10   1      574.33      641.26        8.44 o   0.6929E-03
  -3  10   1       78.73       86.70        4.78 o   0.7851E-02
  -2  10   1     1221.29     1233.93       19.43 o   0.2208E-03
  -1  10   1       44.78       49.04        3.46 o   0.1563E-01
   0  10   1      286.95      299.85        7.55 o   0.1774E-02
   1  10   1       41.73       49.85        3.45 o   0.1581E-01
   2  10   1     1209.76     1235.72       17.67 o   0.2248E-03
   3  10   1       84.89       86.22        4.60 o   0.7810E-02
   4  10   1      570.51      637.42        8.89 o   0.6954E-03
   5  10   1       81.32       95.67        3.21 o   0.8313E-02
   6  10   1       11.71       12.64        2.61 o   0.5004E-01
   7  10   1        2.98        6.57        2.18 o   0.1014E+00
   8  10   1       61.48       58.64        2.74 o   0.1312E-01
   9  10   1      138.59      134.94        6.33 o   0.4603E-02
  -8  11   1       39.84       37.09        2.09 o   0.2182E-01
  -7  11   1       66.94       60.72        3.03 o   0.1306E-01
  -6  11   1        3.69        4.35        1.80 o   0.1277E+00
  -5  11   1      127.17      140.28        4.40 o   0.5146E-02
  -4  11   1      414.06      461.08        7.11 o   0.1100E-02
  -3  11   1       11.63       14.76        1.85 o   0.5520E-01
  -2  11   1      125.52      124.52        3.93 o   0.5556E-02
  -1  11   1      805.28      788.78       15.43 o   0.4340E-03
   0  11   1     1815.20     1792.76       25.81 o   0.1126E-03
   1  11   1      783.75      786.50       13.81 o   0.4502E-03
   2  11   1      130.54      125.52        3.67 o   0.5508E-02
   3  11   1       14.51       14.72        1.76 o   0.5309E-01
   4  11   1      423.30      463.92        6.92 o   0.1087E-02
   5  11   1      124.50      139.57        4.08 o   0.5274E-02
   6  11   1        4.04        4.14        1.97 o   0.1181E+00
   7  11   1       58.33       60.92        2.97 o   0.1376E-01
   8  11   1       44.34       36.97        2.40 o   0.2043E-01
  -7  12   1       25.92       25.60        2.11 o   0.3084E-01
  -6  12   1      130.98      118.20        4.75 o   0.5786E-02
  -5  12   1        6.71        6.12        1.81 o   0.1012E+00
  -4  12   1      153.54      174.40        5.35 o   0.3986E-02
  -3  12   1      140.35      146.54        4.35 o   0.4727E-02
  -2  12   1      185.67      201.15        4.76 o   0.3267E-02
  -1  12   1      140.84      132.06        4.18 o   0.5272E-02
   0  12   1       16.70       18.76        1.91 o   0.4097E-01
   1  12   1      141.28      131.07        3.71 o   0.5397E-02
   2  12   1      188.03      203.37        4.41 o   0.3258E-02
   3  12   1      146.55      144.73        4.08 o   0.4746E-02
   4  12   1      160.34      172.83        4.50 o   0.4087E-02
   5  12   1        4.78        6.57        1.78 o   0.1064E+00
   6  12   1      123.12      117.88        4.35 o   0.6060E-02
   7  12   1       27.72       25.44        1.81 o   0.3143E-01
  -7  13   1      175.70      131.99       10.03 o   0.3439E-02
  -6  13   1       68.94       61.93        4.09 o   0.1128E-01
  -5  13   1       79.29       80.31        3.19 o   0.9514E-02
  -4  13   1        0.47        1.35        1.25 o   0.7930E-01
  -3  13   1      281.12      270.50        7.13 o   0.2051E-02
  -2  13   1      334.17      356.19        7.86 o   0.1533E-02
  -1  13   1      559.97      582.02       13.13 o   0.7115E-03
   0  13   1        0.13        0.51        3.41 o   0.1843E-02
   1  13   1      550.71      587.21       10.48 o   0.7445E-03
   2  13   1      328.58      353.69        7.34 o   0.1572E-02
   3  13   1      285.21      272.02        5.96 o   0.2096E-02
   4  13   1        0.64        1.18        0.99 o   0.1308E+00
   5  13   1       86.33       80.57        2.91 o   0.9358E-02
   6  13   1       64.88       62.21        2.76 o   0.1282E-01
   7  13   1      193.06      131.30       10.50 o   0.3236E-02
  -6  14   1       58.55       60.97        4.38 o   0.1140E-01
  -5  14   1       21.09       16.72        1.96 o   0.4491E-01
  -4  14   1      131.22      116.51        3.58 o   0.6084E-02
  -3  14   1       95.65      108.97        3.78 o   0.7101E-02
  -2  14   1       34.66       30.00        3.55 o   0.2133E-01
  -1  14   1       67.18       61.17        4.30 o   0.1125E-01
   0  14   1       50.13       61.69        3.91 o   0.1210E-01
   1  14   1       59.65       61.22        3.55 o   0.1253E-01
   2  14   1       33.32       30.24        2.90 o   0.2361E-01
   3  14   1       96.11      109.16        3.70 o   0.7116E-02
   4  14   1      130.54      116.89        3.79 o   0.6026E-02
   5  14   1       18.51       16.89        1.61 o   0.4955E-01
   6  14   1       64.33       59.79        4.40 o   0.1118E-01
  -4  15   1       52.78       45.30        2.48 o   0.1694E-01
  -3  15   1      250.30      218.82        5.60 o   0.2713E-02
  -2  15   1       24.04       27.29        2.50 o   0.2942E-01
  -1  15   1       16.71       19.25        2.07 o   0.4143E-01
   0  15   1       66.19       68.90        3.04 o   0.1098E-01
   1  15   1       20.97       19.64        2.43 o   0.3622E-01
   2  15   1       24.49       26.46        2.66 o   0.2902E-01
   3  15   1      255.13      222.21        5.70 o   0.2654E-02
   4  15   1       52.35       46.82        2.28 o   0.1695E-01
  -2  16   1       13.29       10.58        1.84 o   0.6560E-01
  -1  16   1       24.87       19.10        2.11 o   0.3555E-01
   0  16   1       27.76       25.90        2.19 o   0.2824E-01
   1  16   1       26.74       19.52        2.12 o   0.3435E-01
   2  16   1       15.27       10.18        1.77 o   0.6468E-01
   0   0   2    16504.27        0.00      231.52 l   0.0000E+00
   1   0   2     8992.12        0.00       65.87 l   0.0000E+00
   2   0   2       85.77       79.53        3.15 o   0.6481E-02
   3   0   2      349.90      379.33        5.47 o   0.1500E-02
   4   0   2       49.60       50.82        1.88 o   0.1915E-01
   5   0   2      189.06      241.43        4.06 o   0.2899E-02
   6   0   2       32.17       30.23        2.62 o   0.2520E-01
   7   0   2       31.65       40.96        3.20 o   0.1869E-01
   8   0   2      177.07      194.77        5.85 o   0.3193E-02
   9   0   2      126.08      110.05        7.51 o   0.4934E-02
  10   0   2      302.76      297.63        9.02 o   0.1775E-02
  11   0   2       44.20       32.32        3.46 o   0.1940E-01
 -11   1   2       89.69       78.59        5.55 o   0.7866E-02
 -10   1   2       19.65       23.87        3.23 o   0.2915E-01
  -9   1   2       32.99       32.71        4.73 o   0.1779E-01
  -8   1   2       52.42       54.67        3.48 o   0.1346E-01
  -7   1   2      151.15      152.36        6.09 o   0.4232E-02
  -6   1   2       41.46       40.43        2.55 o   0.1929E-01
  -5   1   2     1124.19     1100.50       11.39 o   0.2684E-03
  -4   1   2      180.35      151.26        3.39 o   0.3791E-02
  -3   1   2      123.57      115.79        3.04 o   0.6090E-02
  -2   1   2     1598.74     1695.16       17.23 o   0.1429E-03
  -1   1   2     3154.66        0.00       25.11 l   0.0000E+00
   0   1   2     1050.65        0.00       13.17 l   0.0000E+00
   1   1   2     3206.62        0.00       30.13 l   0.0000E+00
   2   1   2     1612.42     1684.72       16.27 o   0.1438E-03
   3   1   2      123.20      114.84        3.02 o   0.6137E-02
   4   1   2      181.70      151.29        4.03 o   0.3711E-02
   5   1   2     1108.13     1092.99       12.70 o   0.2700E-03
   6   1   2       42.39       40.36        2.57 o   0.1917E-01
   7   1   2      158.52      155.37        5.86 o   0.4155E-02
   8   1   2       52.64       53.23        3.05 o   0.1420E-01
   9   1   2       26.79       32.82        3.91 o   0.2137E-01
  10   1   2       24.04       23.18        3.18 o   0.2841E-01
  11   1   2       90.43       78.37        4.38 o   0.8643E-02
 -11   2   2        0.04        1.29        6.78 o   0.1185E-03
 -10   2   2      111.57       93.35        8.38 o   0.5306E-02
  -9   2   2       34.21       41.82        4.76 o   0.1494E-01
  -8   2   2      154.87      158.31        5.44 o   0.4252E-02
  -7   2   2      310.74      294.16        7.83 o   0.1811E-02
  -6   2   2       44.80       41.75        3.31 o   0.1726E-01
  -5   2   2     1348.41     1276.00       14.95 o   0.2008E-03
  -4   2   2     2680.82     2555.74       19.13 o   0.6136E-04
  -3   2   2     3515.88     3413.67       29.86 o   0.3485E-04
  -2   2   2     3675.66     3633.89       39.48 o   0.3240E-04
  -1   2   2     5093.73     5168.11       37.88 o   0.1677E-04
   0   2   2     2947.87        0.00       34.78 l   0.0000E+00
   1   2   2     5218.07     5147.07       48.02 o   0.1636E-04
   2   2   2     3655.14     3611.10       29.49 o   0.3347E-04
   3   2   2     3645.15     3410.55       36.56 o   0.3360E-04
   4   2   2     2657.82     2539.22       21.52 o   0.6174E-04
   5   2   2     1369.21     1282.73       14.14 o   0.1990E-03
   6   2   2       46.51       40.50        2.69 o   0.1854E-01
   7   2   2      287.51      297.10        7.86 o   0.1853E-02
   8   2   2      151.33      158.49        4.30 o   0.4498E-02
   9   2   2       29.34       40.49        3.05 o   0.1973E-01
  10   2   2       99.69       93.77        5.99 o   0.6716E-02
  11   2   2       -1.92        1.48        2.56 o   0.1193E+00
 -11   3   2        5.61        4.23        2.72 o   0.8210E-01
 -10   3   2       12.93       14.46        3.30 o   0.4122E-01
  -9   3   2       97.75      107.62        6.95 o   0.5655E-02
  -8   3   2      157.16      170.82        4.63 o   0.4036E-02
  -7   3   2      484.36      469.24       10.04 o   0.9840E-03
  -6   3   2      573.30      597.52        9.93 o   0.7112E-03
  -5   3   2      138.41      136.42        4.35 o   0.5096E-02
  -4   3   2     1326.07     1144.75       14.20 o   0.2194E-03
  -3   3   2      394.83      399.28        5.68 o   0.1265E-02
  -2   3   2      934.50      928.42       11.03 o   0.3753E-03
  -1   3   2     4925.58     4871.40       58.39 o   0.1737E-04
   0   3   2      109.95       85.52        4.45 o   0.7428E-02
   1   3   2     5061.45     4881.11       59.66 o   0.1701E-04
   2   3   2      943.61      931.52       12.36 o   0.3679E-03
   3   3   2      395.67      400.24        5.90 o   0.1257E-02
   4   3   2     1317.61     1137.06       12.71 o   0.2235E-03
   5   3   2      139.95      138.50        4.27 o   0.5040E-02
   6   3   2      539.19      593.40        8.69 o   0.7477E-03
   7   3   2      459.17      475.64        9.74 o   0.1003E-02
   8   3   2      162.68      174.83        4.49 o   0.3941E-02
   9   3   2       99.30      107.48        5.28 o   0.6369E-02
  10   3   2       17.10       14.75        2.78 o   0.4387E-01
  11   3   2        4.92        4.52        2.56 o   0.8879E-01
 -10   4   2       29.56       29.20        4.70 o   0.1891E-01
  -9   4   2      153.51      161.54        7.14 o   0.3873E-02
  -8   4   2      879.57      944.41       10.60 o   0.3703E-03
  -7   4   2      782.77      832.19       14.53 o   0.4228E-03
  -6   4   2      144.52      146.29        5.17 o   0.4514E-02
  -5   4   2      648.32      640.03       10.07 o   0.6407E-03
  -4   4   2      735.12      677.31        9.89 o   0.5730E-03
  -3   4   2     2187.04     2117.55       19.97 o   0.8585E-04
  -2   4   2     5310.57     4984.75       46.81 o   0.1739E-04
  -1   4   2     1356.00     1344.71       18.77 o   0.1888E-03
   0   4   2      620.87      618.76       10.70 o   0.5801E-03
   1   4   2     1396.57     1340.98       21.18 o   0.1831E-03
   2   4   2     5278.76     4976.68       38.06 o   0.1772E-04
   3   4   2     2176.22     2106.83       19.45 o   0.8673E-04
   4   4   2      721.32      675.91        8.76 o   0.5869E-03
   5   4   2      653.78      634.51        9.00 o   0.6516E-03
   6   4   2      143.25      143.49        4.77 o   0.4674E-02
   7   4   2      780.42      834.95       14.52 o   0.4221E-03
   8   4   2      907.13      947.79       12.52 o   0.3574E-03
   9   4   2      186.65      161.96        8.56 o   0.3341E-02
  10   4   2       33.31       29.95        4.78 o   0.1797E-01
 -10   5   2      105.98      109.25        4.75 o   0.6531E-02
  -9   5   2       53.56       52.29        4.03 o   0.1318E-01
  -8   5   2      140.24      151.44        4.22 o   0.4690E-02
  -7   5   2      172.67      186.06        4.60 o   0.3587E-02
  -6   5   2      126.80      153.05        4.59 o   0.4692E-02
  -5   5   2      207.38      200.80        5.73 o   0.3150E-02
  -4   5   2      556.40      570.33        8.30 o   0.7961E-03
  -3   5   2     6586.65     6084.57       44.13 o   0.1141E-04
  -2   5   2      112.76       96.04        2.51 o   0.7214E-02
  -1   5   2     1195.86     1147.17       13.11 o   0.2352E-03
   0   5   2     1077.03     1003.66       13.29 o   0.2975E-03
   1   5   2     1177.29     1148.98       12.05 o   0.2384E-03
   2   5   2      105.06       95.31        3.05 o   0.7296E-02
   3   5   2     6698.62     6103.47       56.46 o   0.1109E-04
   4   5   2      569.86      570.95        8.80 o   0.7814E-03
   5   5   2      203.95      205.44        5.24 o   0.3173E-02
   6   5   2      132.79      153.06        5.91 o   0.4346E-02
   7   5   2      176.03      186.49        4.95 o   0.3514E-02
   8   5   2      142.02      150.56        4.67 o   0.4601E-02
   9   5   2       63.65       53.07        7.01 o   0.8805E-02
  10   5   2      112.25      107.89        4.90 o   0.6392E-02
 -10   6   2        5.67        5.19        1.93 o   0.1059E+00
  -9   6   2       28.69       32.61        3.61 o   0.2118E-01
  -8   6   2       93.48      109.78        5.22 o   0.6247E-02
  -7   6   2      389.19      409.07        6.98 o   0.1299E-02
  -6   6   2       18.94       20.83        2.51 o   0.3726E-01
  -5   6   2      922.23      914.41       13.92 o   0.3563E-03
  -4   6   2      173.04      173.37        4.82 o   0.3597E-02
  -3   6   2      751.36      668.82        8.79 o   0.5610E-03
  -2   6   2      204.29      187.71        3.30 o   0.3124E-02
  -1   6   2     1211.87     1200.11       10.96 o   0.2397E-03
   0   6   2      774.59      717.64        7.98 o   0.4716E-03
   1   6   2     1235.42     1192.81       11.57 o   0.2378E-03
   2   6   2      217.02      192.08        4.14 o   0.2944E-02
   3   6   2      739.46      678.07        9.34 o   0.5558E-03
   4   6   2      178.79      176.46        4.93 o   0.3496E-02
   5   6   2      914.64      912.10       12.26 o   0.3644E-03
   6   6   2       19.60       20.51        3.51 o   0.3042E-01
   7   6   2      388.44      410.82        7.76 o   0.1277E-02
   8   6   2      113.20      110.44        7.29 o   0.5096E-02
   9   6   2       30.00       33.10        3.61 o   0.2079E-01
  10   6   2        3.90        5.31        2.04 o   0.1069E+00
 -10   7   2       18.92       13.04        2.07 o   0.5034E-01
  -9   7   2      176.39      189.44        6.91 o   0.3251E-02
  -8   7   2        6.54        6.31        2.94 o   0.6618E-01
  -7   7   2      115.98      126.27        4.60 o   0.5522E-02
  -6   7   2       80.38       74.79        4.04 o   0.9748E-02
  -5   7   2      554.83      573.48       11.74 o   0.7550E-03
  -4   7   2      373.65      365.58        8.19 o   0.1416E-02
  -3   7   2      616.07      558.35        9.33 o   0.7723E-03
  -2   7   2     3006.73     2729.91       23.76 o   0.5145E-04
  -1   7   2     2802.65     2652.91       24.68 o   0.5492E-04
   0   7   2       76.40      100.86        2.89 o   0.7947E-02
   1   7   2     2847.57     2653.78       24.59 o   0.5439E-04
   2   7   2     2987.97     2720.99       24.78 o   0.5171E-04
   3   7   2      611.45      560.95        8.89 o   0.7772E-03
   4   7   2      368.46      360.63        7.45 o   0.1466E-02
   5   7   2      563.19      575.34        9.95 o   0.7700E-03
   6   7   2       79.67       73.75        4.45 o   0.9527E-02
   7   7   2      117.47      127.39        4.10 o   0.5600E-02
   8   7   2        3.31        6.51        2.88 o   0.7245E-01
   9   7   2      165.34      188.39        7.89 o   0.3179E-02
  10   7   2       20.08       13.07        2.77 o   0.4219E-01
  -9   8   2       64.72       64.99        3.78 o   0.1137E-01
  -8   8   2      137.41      142.71        5.89 o   0.4656E-02
  -7   8   2      157.05      160.16        5.99 o   0.3980E-02
  -6   8   2      514.56      543.04        8.10 o   0.8637E-03
  -5   8   2      289.69      328.55        8.59 o   0.1683E-02
  -4   8   2       13.49       27.92        3.39 o   0.2968E-01
  -3   8   2      263.11      257.02        5.89 o   0.2335E-02
  -2   8   2       92.31       83.43        3.51 o   0.8071E-02
  -1   8   2      157.20      162.36        3.78 o   0.4627E-02
   0   8   2       18.73        9.08        2.14 o   0.6952E-01
   1   8   2      164.04      161.66        5.07 o   0.4338E-02
   2   8   2       96.05       83.49        3.74 o   0.7861E-02
   3   8   2      261.18      256.49        5.54 o   0.2367E-02
   4   8   2       26.42       27.71        2.69 o   0.2926E-01
   5   8   2      276.61      330.86        6.74 o   0.1788E-02
   6   8   2      499.00      539.17        8.36 o   0.8780E-03
   7   8   2      170.91      160.67        6.72 o   0.3720E-02
   8   8   2      140.87      142.60        5.83 o   0.4634E-02
   9   8   2       57.91       64.51        4.88 o   0.1062E-01
  -9   9   2       92.25       73.65        3.87 o   0.9302E-02
  -8   9   2      148.38      145.75        5.74 o   0.4390E-02
  -7   9   2      200.95      198.55        6.45 o   0.3228E-02
  -6   9   2       35.01       36.13        2.29 o   0.2170E-01
  -5   9   2      108.48      114.33        3.73 o   0.6493E-02
  -4   9   2       75.24       75.37        5.85 o   0.8033E-02
  -3   9   2        0.87        2.31        1.28 o   0.7542E-01
  -2   9   2       22.98       31.37        2.69 o   0.2468E-01
  -1   9   2      409.26      390.56        7.98 o   0.1262E-02
   0   9   2       13.54       13.83        2.34 o   0.5431E-01
   1   9   2      388.44      393.39        8.48 o   0.1271E-02
   2   9   2       25.36       31.24        2.54 o   0.2464E-01
   3   9   2        3.86        2.65        2.30 o   0.1232E+00
   4   9   2       76.39       74.85        4.90 o   0.8747E-02
   5   9   2      106.17      113.73        3.34 o   0.6681E-02
   6   9   2       40.06       37.63        2.53 o   0.1988E-01
   7   9   2      194.03      196.05        7.01 o   0.3219E-02
   8   9   2      150.46      147.85        5.19 o   0.4447E-02
   9   9   2       94.82       74.45        4.44 o   0.8777E-02
  -8  10   2      273.75      247.92        6.40 o   0.2326E-02
  -7  10   2       17.70       18.70        2.29 o   0.4088E-01
  -6  10   2      377.76      422.67        8.37 o   0.1211E-02
  -5  10   2      109.20      140.48        3.42 o   0.5647E-02
  -4  10   2      444.27      471.52        7.68 o   0.1045E-02
  -3  10   2      186.35      185.98        6.96 o   0.3301E-02
  -2  10   2     1399.55     1414.96       19.29 o   0.1739E-03
  -1  10   2     2046.00     2116.19       27.43 o   0.8862E-04
   0  10   2      709.32      744.92       11.53 o   0.5186E-03
   1  10   2     2068.80     2115.43       25.19 o   0.8903E-04
   2  10   2     1374.43     1409.67       19.29 o   0.1763E-03
   3  10   2      180.16      180.11        6.84 o   0.3433E-02
   4  10   2      447.26      472.35        7.42 o   0.1045E-02
   5  10   2      120.29      144.30        3.91 o   0.5265E-02
   6  10   2      394.56      420.41        8.59 o   0.1190E-02
   7  10   2       18.98       18.22        2.64 o   0.3792E-01
   8  10   2      264.14      245.04        5.67 o   0.2433E-02
   9  10   2       68.41       77.73        6.92 o   0.7419E-02
  -8  11   2        1.38        4.18        1.43 o   0.1946E+00
  -7  11   2      236.49      235.31        6.17 o   0.2567E-02
  -6  11   2        1.83        5.86        2.19 o   0.1115E+00
  -5  11   2      144.60      136.95        5.66 o   0.4578E-02
  -4  11   2       67.72       76.75        3.18 o   0.1040E-01
  -3  11   2      689.43      730.65        9.01 o   0.5414E-03
  -2  11   2      290.97      316.05        5.85 o   0.1875E-02
  -1  11   2      808.37      859.14       15.54 o   0.3998E-03
   0  11   2       77.53       80.95        4.03 o   0.9020E-02
   1  11   2      852.83      861.93       13.44 o   0.3979E-03
   2  11   2      295.77      314.71        4.61 o   0.1915E-02
   3  11   2      672.38      730.80        8.91 o   0.5483E-03
   4  11   2       68.90       76.35        2.98 o   0.1051E-01
   5  11   2      140.30      137.17        4.53 o   0.4880E-02
   6  11   2        2.79        5.93        2.18 o   0.1075E+00
   7  11   2      222.38      235.08        5.31 o   0.2701E-02
   8  11   2        2.91        4.28        1.66 o   0.1558E+00
  -7  12   2      297.38      270.91        6.85 o   0.2054E-02
  -6  12   2       37.71       40.70        3.74 o   0.1664E-01
  -5  12   2       79.59       76.62        3.60 o   0.9741E-02
  -4  12   2      466.20      504.76        9.33 o   0.9401E-03
  -3  12   2      484.83      506.29        8.13 o   0.9597E-03
  -2  12   2      137.06      155.78        4.17 o   0.4661E-02
  -1  12   2      874.29      895.02       10.98 o   0.3963E-03
   0  12   2      167.67      166.62        4.37 o   0.3985E-02
   1  12   2      864.03      904.68        9.31 o   0.3998E-03
   2  12   2      135.61      155.60        3.52 o   0.4794E-02
   3  12   2      483.55      513.53        7.12 o   0.9628E-03
   4  12   2      480.56      504.27        7.42 o   0.9569E-03
   5  12   2       76.42       78.11        3.21 o   0.1002E-01
   6  12   2       35.08       40.82        2.74 o   0.1900E-01
   7  12   2      296.62      271.69        5.69 o   0.2114E-02
  -6  13   2       60.94       62.06        3.09 o   0.1269E-01
  -5  13   2        2.11        0.11        1.77 o   0.2365E+00
  -4  13   2      182.29      182.84        4.79 o   0.3661E-02
  -3  13   2      121.29      131.15        4.75 o   0.5443E-02
  -2  13   2      221.49      233.31        6.36 o   0.2651E-02
  -1  13   2      190.62      215.72        6.15 o   0.3025E-02
   0  13   2        0.81        3.68        1.18 o   0.5346E-01
   1  13   2      202.06      215.97        5.84 o   0.2993E-02
   2  13   2      228.57      234.17        5.76 o   0.2662E-02
   3  13   2      129.41      131.78        4.09 o   0.5477E-02
   4  13   2      181.32      182.88        4.41 o   0.3717E-02
   5  13   2       -0.10        0.13        2.44 o   0.7024E-02
   6  13   2       60.74       60.80        2.84 o   0.1311E-01
  -6  14   2      261.90      263.04       12.71 o   0.1772E-02
  -5  14   2      168.62      149.43        4.68 o   0.4320E-02
  -4  14   2      300.37      275.91        5.35 o   0.2092E-02
  -3  14   2        4.08        5.55        1.94 o   0.1183E+00
  -2  14   2      142.45      146.77        4.99 o   0.4685E-02
  -1  14   2       61.58       59.13        3.56 o   0.1286E-01
   0  14   2      123.49      122.68        4.67 o   0.5748E-02
   1  14   2       66.14       59.29        3.59 o   0.1250E-01
   2  14   2      148.03      145.73        5.03 o   0.4634E-02
   3  14   2        3.36        5.78        1.67 o   0.1361E+00
   4  14   2      305.25      275.13        5.40 o   0.2079E-02
   5  14   2      176.90      150.40        3.63 o   0.4380E-02
  -4  15   2      279.86      227.78        5.16 o   0.2523E-02
  -3  15   2      155.88      141.54        4.61 o   0.4698E-02
  -2  15   2        7.50        8.80        2.01 o   0.8206E-01
  -1  15   2      524.76      509.11        8.86 o   0.8863E-03
   0  15   2       41.91       44.15        2.69 o   0.1843E-01
   1  15   2      531.16      509.23        8.84 o   0.8812E-03
   2  15   2        5.12        8.78        1.89 o   0.9199E-01
   3  15   2      150.63      141.73        4.01 o   0.4875E-02
   4  15   2      291.30      229.01        4.99 o   0.2476E-02
  -2  16   2       38.64       29.08        2.52 o   0.2371E-01
  -1  16   2       42.09       47.89        2.44 o   0.1736E-01
   0  16   2      143.12      110.91        4.47 o   0.5666E-02
   1  16   2       46.73       47.69        2.33 o   0.1699E-01
   2  16   2       30.14       28.67        2.09 o   0.2728E-01
   1   0   3      157.96        0.00        3.45 l   0.0000E+00
   2   0   3     2445.47     2505.65       21.90 o   0.6618E-04
   3   0   3    14167.24    13590.37       95.75 o   0.2392E-05
   4   0   3      698.30      627.61        7.74 o   0.6092E-03
   5   0   3        8.42        6.10        1.65 o   0.1008E+00
   6   0   3        8.89        9.28        1.95 o   0.7094E-01
   7   0   3       11.79       11.75        2.26 o   0.5429E-01
   8   0   3        2.14        4.40        2.23 o   0.1077E+00
   9   0   3      352.04      375.14       10.71 o   0.1337E-02
  10   0   3      379.11      375.06       10.13 o   0.1321E-02
  11   0   3      258.49      240.45        7.56 o   0.2375E-02
 -11   1   3      148.10      123.01        5.81 o   0.5003E-02
 -10   1   3       21.49       30.31        3.70 o   0.2322E-01
  -9   1   3       86.30       84.16        6.68 o   0.6907E-02
  -8   1   3       56.05       59.80        3.28 o   0.1305E-01
  -7   1   3       14.08       12.27        2.86 o   0.4654E-01
  -6   1   3      252.41      253.10        5.46 o   0.2362E-02
  -5   1   3      826.33      784.05        9.11 o   0.4747E-03
  -4   1   3      301.42      283.35        5.05 o   0.2103E-02
  -3   1   3      654.01      642.22        9.02 o   0.6753E-03
  -2   1   3    15009.41    14994.07       99.30 o   0.2105E-05
  -1   1   3     2199.30        0.00       22.01 l   0.0000E+00
   0   1   3     6854.00        0.00       59.55 l   0.0000E+00
   1   1   3     2207.37        0.00       22.20 l   0.0000E+00
   2   1   3    15295.26    15067.96      119.25 o   0.2050E-05
   3   1   3      622.45      640.92        8.11 o   0.7011E-03
   4   1   3      307.39      290.11        5.16 o   0.2042E-02
   5   1   3      827.43      787.79       10.59 o   0.4656E-03
   6   1   3      256.77      253.41        5.83 o   0.2321E-02
   7   1   3        9.51       12.26        2.41 o   0.5729E-01
   8   1   3       60.52       59.39        3.44 o   0.1261E-01
   9   1   3       85.53       83.71        4.91 o   0.8091E-02
  10   1   3       20.04       29.88        4.54 o   0.2034E-01
  11   1   3      131.12      121.62        5.44 o   0.5381E-02
 -11   2   3      129.89      120.45        6.44 o   0.5177E-02
 -10   2   3      233.90      238.88        9.28 o   0.2285E-02
  -9   2   3      519.23      524.32       13.18 o   0.8130E-03
  -8   2   3      969.49     1002.23       14.60 o   0.3168E-03
  -7   2   3      831.22      811.01       13.09 o   0.4305E-03
  -6   2   3       50.36       54.90        3.59 o   0.1320E-01
  -5   2   3     1478.82     1410.89       13.88 o   0.1724E-03
  -4   2   3      815.81      717.52        8.68 o   0.4895E-03
  -3   2   3     1961.61     1811.73       15.96 o   0.1095E-03
  -2   2   3     1658.64     1642.30       18.43 o   0.1292E-03
  -1   2   3     6387.33     6300.21       47.10 o   0.1044E-04
   0   2   3     5653.03        0.00       54.38 l   0.0000E+00
   1   2   3     6287.14     6295.81       69.23 o   0.1027E-04
   2   2   3     1665.78     1634.31       14.27 o   0.1318E-03
   3   2   3     2024.60     1813.90       15.69 o   0.1075E-03
   4   2   3      818.42      718.51       10.18 o   0.4813E-03
   5   2   3     1461.41     1405.84       14.83 o   0.1734E-03
   6   2   3       58.36       56.02        3.23 o   0.1291E-01
   7   2   3      787.96      806.07       14.45 o   0.4373E-03
   8   2   3      958.23     1004.87       11.58 o   0.3260E-03
   9   2   3      519.21      522.97       10.71 o   0.8558E-03
  10   2   3      252.19      237.93       11.50 o   0.2021E-02
  11   2   3      133.31      119.68        6.42 o   0.5155E-02
 -11   3   3       61.06       62.74        4.48 o   0.1076E-01
 -10   3   3      181.78      158.30        6.95 o   0.3696E-02
  -9   3   3      204.97      201.86        9.61 o   0.2662E-02
  -8   3   3       48.15       46.85        2.65 o   0.1676E-01
  -7   3   3      714.53      737.44       12.47 o   0.5080E-03
  -6   3   3       36.75       42.55        2.66 o   0.1854E-01
  -5   3   3      199.69      213.84        5.23 o   0.2853E-02
  -4   3   3      159.19      146.21        4.17 o   0.4435E-02
  -3   3   3      593.22      573.41        7.30 o   0.6929E-03
  -2   3   3      782.70      799.44       10.90 o   0.4454E-03
  -1   3   3      618.79      635.85        8.71 o   0.6716E-03
   0   3   3     1807.96     1802.74       25.61 o   0.1055E-03
   1   3   3      616.40      628.22       11.25 o   0.6574E-03
   2   3   3      805.92      805.02        9.36 o   0.4422E-03
   3   3   3      592.19      571.99        6.68 o   0.6992E-03
   4   3   3      157.78      145.14        3.70 o   0.4546E-02
   5   3   3      207.27      212.72        4.86 o   0.2857E-02
   6   3   3       38.03       41.98        2.82 o   0.1823E-01
   7   3   3      690.76      739.82       12.36 o   0.5156E-03
   8   3   3       48.40       46.79        2.92 o   0.1634E-01
   9   3   3      195.82      200.51        7.12 o   0.3059E-02
  10   3   3      182.56      159.03        6.55 o   0.3753E-02
  11   3   3       69.91       62.64        6.82 o   0.8125E-02
 -10   4   3        8.98        9.90        2.60 o   0.6073E-01
  -9   4   3        5.00        9.05        2.60 o   0.7002E-01
  -8   4   3       77.23       78.62        3.11 o   0.9942E-02
  -7   4   3       10.33        4.77        2.57 o   0.7649E-01
  -6   4   3       50.90       55.17        3.06 o   0.1445E-01
  -5   4   3      252.54      285.99        6.03 o   0.2133E-02
  -4   4   3      405.94      396.70        7.01 o   0.1280E-02
  -3   4   3     5564.28     5091.43       44.88 o   0.1552E-04
  -2   4   3     1556.16     1469.16       18.59 o   0.1551E-03
  -1   4   3     1152.50     1066.03       13.62 o   0.2574E-03
   0   4   3     7161.77     6930.83       67.12 o   0.9154E-05
   1   4   3     1140.92     1054.98       21.18 o   0.2445E-03
   2   4   3     1574.81     1466.86       12.92 o   0.1586E-03
   3   4   3     5570.93     5073.24       39.95 o   0.1567E-04
   4   4   3      390.72      392.36        6.60 o   0.1324E-02
   5   4   3      253.77      284.12        6.21 o   0.2129E-02
   6   4   3       51.82       53.90        3.22 o   0.1436E-01
   7   4   3        5.05        4.75        2.31 o   0.1010E+00
   8   4   3       75.22       79.58        3.42 o   0.9760E-02
   9   4   3        9.24        9.41        2.93 o   0.5618E-01
  10   4   3        8.23        9.61        2.14 o   0.7238E-01
 -10   5   3       47.02       37.39        3.13 o   0.1810E-01
  -9   5   3       36.53       36.54        3.56 o   0.1850E-01
  -8   5   3      135.07      145.02        4.15 o   0.5042E-02
  -7   5   3      160.55      163.25        4.42 o   0.4143E-02
  -6   5   3       37.08       39.45        2.86 o   0.1971E-01
  -5   5   3      261.22      313.34        6.53 o   0.1911E-02
  -4   5   3      226.02      213.30        5.51 o   0.2872E-02
  -3   5   3      387.97      371.65        5.58 o   0.1428E-02
  -2   5   3     1692.94     1515.26       14.38 o   0.1448E-03
  -1   5   3     2192.68     2150.90       18.69 o   0.8338E-04
   0   5   3      177.22      151.56        4.07 o   0.4583E-02
   1   5   3     2214.13     2144.46       19.65 o   0.8293E-04
   2   5   3     1718.61     1513.03       13.77 o   0.1441E-03
   3   5   3      385.76      372.29        6.25 o   0.1415E-02
   4   5   3      232.12      213.88        5.38 o   0.2847E-02
   5   5   3      272.00      316.55        6.90 o   0.1851E-02
   6   5   3       30.52       40.34        3.42 o   0.1911E-01
   7   5   3      149.05      162.10        4.31 o   0.4296E-02
   8   5   3      142.63      146.41        4.71 o   0.4795E-02
   9   5   3       33.74       35.89        4.40 o   0.1691E-01
  10   5   3       39.10       36.87        3.30 o   0.1892E-01
 -10   6   3      117.74       99.80        4.26 o   0.6792E-02
  -9   6   3        9.24        9.50        3.01 o   0.4983E-01
  -8   6   3      389.94      411.02       10.30 o   0.1194E-02
  -7   6   3      387.24      429.07        6.65 o   0.1244E-02
  -6   6   3      202.87      198.22        6.02 o   0.3162E-02
  -5   6   3      793.13      823.19       11.83 o   0.4376E-03
  -4   6   3      305.62      310.98        6.97 o   0.1785E-02
  -3   6   3       12.15        8.42        1.64 o   0.6575E-01
  -2   6   3     6389.75     5973.66       42.90 o   0.1214E-04
  -1   6   3      724.93      670.41        7.15 o   0.6386E-03
   0   6   3      696.27      650.20        8.23 o   0.6217E-03
   1   6   3      740.10      673.85        8.15 o   0.6223E-03
   2   6   3     6409.90     5987.88       49.95 o   0.1199E-04
   3   6   3       12.50        8.57        1.65 o   0.6502E-01
   4   6   3      289.68      313.35        5.92 o   0.1859E-02
   5   6   3      792.20      817.83       11.61 o   0.4415E-03
   6   6   3      197.39      196.33        6.28 o   0.3183E-02
   7   6   3      384.70      431.61        7.29 o   0.1227E-02
   8   6   3      407.36      413.61       10.35 o   0.1166E-02
   9   6   3       12.23        9.02        3.51 o   0.4158E-01
  10   6   3      119.85       99.24        4.78 o   0.6561E-02
 -10   7   3       57.90       62.78        3.75 o   0.1208E-01
  -9   7   3       34.25       30.31        3.71 o   0.2059E-01
  -8   7   3      200.19      201.53        8.12 o   0.2878E-02
  -7   7   3      462.09      497.52        7.71 o   0.9877E-03
  -6   7   3      341.64      357.90        7.07 o   0.1491E-02
  -5   7   3      249.99      250.26        7.64 o   0.2297E-02
  -4   7   3      175.75      164.12        5.62 o   0.3820E-02
  -3   7   3      255.38      225.54        5.87 o   0.2523E-02
  -2   7   3       78.32       95.11        2.83 o   0.9019E-02
  -1   7   3      307.18      275.53        5.10 o   0.2052E-02
   0   7   3        1.28        0.02        1.53 o   0.3576E+00
   1   7   3      302.96      275.90        5.83 o   0.2030E-02
   2   7   3       81.63       96.71        2.86 o   0.8780E-02
   3   7   3      254.37      225.43        5.89 o   0.2527E-02
   4   7   3      164.20      161.49        5.42 o   0.3995E-02
   5   7   3      243.62      249.14        6.57 o   0.2412E-02
   6   7   3      323.83      355.62        7.39 o   0.1521E-02
   7   7   3      462.02      497.86        7.60 o   0.9890E-03
   8   7   3      203.34      201.90        7.99 o   0.2875E-02
   9   7   3       27.13       29.13        3.42 o   0.2330E-01
  10   7   3       71.30       62.30        3.60 o   0.1149E-01
  -9   8   3       21.01       18.11        2.97 o   0.3444E-01
  -8   8   3        2.27        2.51        2.69 o   0.1049E+00
  -7   8   3      299.23      304.40       10.28 o   0.1712E-02
  -6   8   3      143.66      164.54        4.23 o   0.4356E-02
  -5   8   3      339.77      314.57        9.27 o   0.1620E-02
  -4   8   3       37.42       44.66        3.17 o   0.1797E-01
  -3   8   3      154.03      183.27        4.57 o   0.3808E-02
  -2   8   3      253.15      249.10        6.00 o   0.2312E-02
  -1   8   3      281.03      265.39        5.72 o   0.2036E-02
   0   8   3      315.01      256.47        6.93 o   0.1990E-02
   1   8   3      274.33      268.56        7.24 o   0.1959E-02
   2   8   3      261.18      247.30        6.08 o   0.2290E-02
   3   8   3      141.58      183.10        4.38 o   0.3938E-02
   4   8   3       36.97       44.56        2.93 o   0.1857E-01
   5   8   3      318.38      312.70        7.73 o   0.1747E-02
   6   8   3      143.38      165.48        4.46 o   0.4303E-02
   7   8   3      306.26      306.15        8.94 o   0.1767E-02
   8   8   3        3.21        2.24        2.45 o   0.1183E+00
   9   8   3       18.92       18.42        3.61 o   0.3059E-01
  -9   9   3      321.77      287.72        6.96 o   0.1941E-02
  -8   9   3      124.82      125.46        5.30 o   0.5389E-02
  -7   9   3      249.13      250.84        6.63 o   0.2370E-02
  -6   9   3      645.95      630.75        8.81 o   0.6571E-03
  -5   9   3      178.52      203.94        4.43 o   0.3357E-02
  -4   9   3      412.22      453.80       11.75 o   0.1028E-02
  -3   9   3        8.14        4.80        2.63 o   0.7770E-01
  -2   9   3      355.92      355.61        8.27 o   0.1480E-02
  -1   9   3      768.82      805.98       11.61 o   0.4660E-03
   0   9   3     1067.05     1055.89       13.22 o   0.2800E-03
   1   9   3      758.67      805.37       12.51 o   0.4647E-03
   2   9   3      340.14      350.18        8.15 o   0.1532E-02
   3   9   3        4.36        5.01        2.39 o   0.9529E-01
   4   9   3      422.34      450.97       10.74 o   0.1048E-02
   5   9   3      180.20      203.36        4.29 o   0.3366E-02
   6   9   3      661.32      634.10        9.31 o   0.6426E-03
   7   9   3      246.61      252.20        7.80 o   0.2279E-02
   8   9   3      121.14      125.35        4.68 o   0.5638E-02
   9   9   3      304.77      289.49        7.75 o   0.1936E-02
  -8  10   3      142.04      125.70        4.29 o   0.5318E-02
  -7  10   3       28.87       30.44        2.67 o   0.2476E-01
  -6  10   3       61.76       47.43        4.86 o   0.1228E-01
  -5  10   3       53.70       46.29        2.78 o   0.1586E-01
  -4  10   3      238.40      254.39        6.27 o   0.2387E-02
  -3  10   3      208.79      251.44        7.36 o   0.2429E-02
  -2  10   3      142.21      162.28        5.49 o   0.4354E-02
  -1  10   3      397.45      401.97        9.10 o   0.1245E-02
   0  10   3     1428.82     1420.83       18.00 o   0.1670E-03
   1  10   3      389.73      407.51        8.37 o   0.1261E-02
   2  10   3      135.09      163.41        5.09 o   0.4488E-02
   3  10   3      231.12      249.02        8.82 o   0.2237E-02
   4  10   3      229.62      253.85        5.04 o   0.2510E-02
   5  10   3       53.35       46.69        2.83 o   0.1575E-01
   6  10   3       61.45       46.55        3.66 o   0.1420E-01
   7  10   3       30.97       30.96        2.81 o   0.2363E-01
   8  10   3      135.02      122.95        4.11 o   0.5542E-02
  -8  11   3       44.39       39.07        2.79 o   0.1875E-01
  -7  11   3        2.68        2.41        2.26 o   0.1246E+00
  -6  11   3       25.81       25.10        3.18 o   0.2633E-01
  -5  11   3       39.85       45.15        3.36 o   0.1702E-01
  -4  11   3       38.39       37.38        2.69 o   0.2022E-01
  -3  11   3      318.51      349.82        6.47 o   0.1644E-02
  -2  11   3      265.76      294.25        5.85 o   0.2077E-02
  -1  11   3     4728.41     4681.58       58.45 o   0.1948E-04
   0  11   3     1349.57     1356.04       17.86 o   0.1896E-03
   1  11   3     4710.57     4686.60       44.73 o   0.2005E-04
   2  11   3      260.46      296.65        4.35 o   0.2148E-02
   3  11   3      313.23      352.94        5.65 o   0.1671E-02
   4  11   3       43.23       38.82        2.39 o   0.1966E-01
   5  11   3       50.31       44.89        3.22 o   0.1617E-01
   6  11   3       24.95       25.96        2.68 o   0.2833E-01
   7  11   3        0.49        2.22        1.32 o   0.4855E-01
   8  11   3       47.23       39.31        2.29 o   0.1918E-01
  -7  12   3       63.25       61.51        3.77 o   0.1144E-01
  -6  12   3       38.82       29.57        3.69 o   0.2046E-01
  -5  12   3       55.93       56.02        3.68 o   0.1311E-01
  -4  12   3        9.15        9.88        2.42 o   0.6516E-01
  -3  12   3      300.71      335.21        6.63 o   0.1743E-02
  -2  12   3      171.89      187.92        4.82 o   0.3727E-02
  -1  12   3      319.52      344.06        5.96 o   0.1652E-02
   0  12   3     2022.35     2039.31       16.70 o   0.9713E-04
   1  12   3      309.27      346.73        4.93 o   0.1695E-02
   2  12   3      177.47      191.82        3.65 o   0.3762E-02
   3  12   3      306.45      334.91        5.40 o   0.1777E-02
   4  12   3       14.25       10.27        1.96 o   0.6492E-01
   5  12   3       60.54       55.84        2.80 o   0.1382E-01
   6  12   3       28.56       29.45        2.28 o   0.2748E-01
   7  12   3       63.29       61.53        2.82 o   0.1232E-01
  -6  13   3       42.82       38.34        3.00 o   0.1886E-01
  -5  13   3       25.85       23.80        2.46 o   0.3043E-01
  -4  13   3      140.24      141.29        4.55 o   0.4906E-02
  -3  13   3      113.64      109.19        4.66 o   0.6208E-02
  -2  13   3        7.60        8.87        2.38 o   0.6735E-01
  -1  13   3      120.60      132.21        4.87 o   0.5326E-02
   0  13   3       52.99       46.75        3.50 o   0.1436E-01
   1  13   3      124.39      132.72        4.09 o   0.5458E-02
   2  13   3        8.17        9.18        1.96 o   0.7434E-01
   3  13   3      112.64      107.32        3.80 o   0.6594E-02
   4  13   3      143.25      141.51        3.93 o   0.4990E-02
   5  13   3       20.58       23.03        1.84 o   0.3613E-01
   6  13   3       44.20       39.07        2.50 o   0.1948E-01
  -5  14   3       13.31       15.29        1.70 o   0.5177E-01
  -4  14   3       14.31       15.25        1.79 o   0.5066E-01
  -3  14   3       40.76       44.28        2.86 o   0.1820E-01
  -2  14   3       77.55       75.60        3.81 o   0.9632E-02
  -1  14   3       47.96       43.20        3.22 o   0.1708E-01
   0  14   3       50.33       60.03        2.87 o   0.1355E-01
   1  14   3       41.85       43.29        3.31 o   0.1762E-01
   2  14   3       75.26       74.68        3.47 o   0.1004E-01
   3  14   3       39.19       44.29        2.29 o   0.1947E-01
   4  14   3       13.66       15.51        1.61 o   0.5256E-01
   5  14   3       13.22       14.68        1.45 o   0.5529E-01
  -4  15   3      128.55      106.57        3.80 o   0.6374E-02
  -3  15   3       34.10       31.81        2.32 o   0.2456E-01
  -2  15   3       33.12       33.67        2.67 o   0.2266E-01
  -1  15   3       29.87       28.72        2.23 o   0.2783E-01
   0  15   3       40.42       42.37        2.63 o   0.1974E-01
   1  15   3       24.62       29.12        2.31 o   0.2890E-01
   2  15   3       37.40       33.03        2.37 o   0.2282E-01
   3  15   3       29.10       30.77        2.22 o   0.2657E-01
   4  15   3      127.73      108.03        3.03 o   0.6555E-02
  -2  16   3       35.29       31.20        2.39 o   0.2461E-01
  -1  16   3       24.64       20.65        2.00 o   0.3676E-01
   0  16   3       30.82       29.37        2.00 o   0.2819E-01
   1  16   3       19.46       20.99        1.72 o   0.4083E-01
   2  16   3       30.73       30.70        2.28 o   0.2628E-01
   0   0   4     8159.49        0.00      118.89 l   0.0000E+00
   1   0   4    16029.54    16400.27      115.75 o   0.1784E-05
   2   0   4     2902.41     2879.53       25.62 o   0.5287E-04
   3   0   4     6065.33     6151.39       50.27 o   0.1219E-04
   4   0   4     3128.79     3005.31       23.78 o   0.4376E-04
   5   0   4     2285.51     2213.39       19.41 o   0.8119E-04
   6   0   4     1948.41     1946.08       20.21 o   0.1017E-03
   7   0   4      145.85      174.41        5.35 o   0.3853E-02
   8   0   4       37.02       37.33        2.63 o   0.1955E-01
   9   0   4       33.45       34.24        3.61 o   0.1944E-01
  10   0   4      739.73      671.45       17.23 o   0.5091E-03
  11   0   4      221.60      191.18        7.04 o   0.2969E-02
 -11   1   4        6.93        2.52        2.03 o   0.1260E+00
 -10   1   4      114.35      118.71        6.74 o   0.5100E-02
  -9   1   4      408.69      377.02       11.52 o   0.1228E-02
  -8   1   4      185.03      192.97        6.44 o   0.3200E-02
  -7   1   4      606.92      624.81       11.29 o   0.6695E-03
  -6   1   4      102.98      117.99        3.67 o   0.6299E-02
  -5   1   4      810.41      760.09        9.60 o   0.4820E-03
  -4   1   4      142.91      124.13        3.32 o   0.6254E-02
  -3   1   4     1029.75     1049.04       11.02 o   0.2823E-03
  -2   1   4    11862.22    11607.35       80.20 o   0.3430E-05
  -1   1   4      674.03      676.30        8.50 o   0.5487E-03
   0   1   4     8604.45        0.00       89.52 l   0.0000E+00
   1   1   4      709.37      682.24        9.89 o   0.5242E-03
   2   1   4    11723.48    11582.32      101.92 o   0.3419E-05
   3   1   4     1049.98     1055.65       10.55 o   0.2786E-03
   4   1   4      137.07      123.00        3.30 o   0.6415E-02
   5   1   4      819.24      764.67       10.17 o   0.4741E-03
   6   1   4      110.21      118.58        4.17 o   0.5989E-02
   7   1   4      576.22      629.12       11.46 o   0.6796E-03
   8   1   4      191.83      193.58        5.30 o   0.3293E-02
   9   1   4      397.82      378.08       10.12 o   0.1288E-02
  10   1   4      123.88      117.14        6.64 o   0.5047E-02
  11   1   4        5.14        2.45        2.29 o   0.1192E+00
 -11   2   4      164.59      151.70        7.13 o   0.3897E-02
 -10   2   4      991.78      953.99       17.61 o   0.3222E-03
  -9   2   4      319.35      322.90        9.03 o   0.1629E-02
  -8   2   4        8.99        5.97        2.11 o   0.8006E-01
  -7   2   4       56.81       68.30        3.52 o   0.1116E-01
  -6   2   4     1181.34     1148.76       13.87 o   0.2437E-03
  -5   2   4      497.11      470.39        6.83 o   0.9898E-03
  -4   2   4      197.16      196.18        4.13 o   0.3245E-02
  -3   2   4      612.71      611.65        7.48 o   0.7387E-03
  -2   2   4     3444.83     3319.43       28.80 o   0.3511E-04
  -1   2   4     7808.30     7840.48       56.39 o   0.7370E-05
   0   2   4     4362.30     4179.96       39.42 o   0.2197E-04
   1   2   4     7749.44     7835.96       75.00 o   0.7278E-05
   2   2   4     3436.85     3334.32       24.50 o   0.3527E-04
   3   2   4      626.43      614.77        7.53 o   0.7267E-03
   4   2   4      205.41      199.10        4.07 o   0.3161E-02
   5   2   4      474.73      470.86        7.95 o   0.9938E-03
   6   2   4     1177.15     1148.52       15.62 o   0.2412E-03
   7   2   4       47.11       68.81        3.37 o   0.1179E-01
   8   2   4        7.74        5.90        1.90 o   0.8955E-01
   9   2   4      326.40      328.82        9.25 o   0.1584E-02
  10   2   4     1028.31      954.03       25.73 o   0.2845E-03
  11   2   4      155.58      154.84        9.86 o   0.3323E-02
 -11   3   4      178.64      166.36       10.08 o   0.3032E-02
 -10   3   4      203.33      208.12        6.33 o   0.3000E-02
  -9   3   4      604.66      610.95       16.79 o   0.6213E-03
  -8   3   4      428.30      457.10        7.67 o   0.1098E-02
  -7   3   4      148.06      167.38        5.77 o   0.3903E-02
  -6   3   4      106.06       97.48        4.05 o   0.7078E-02
  -5   3   4     2206.08     2193.78       22.35 o   0.8083E-04
  -4   3   4      755.92      720.33        9.55 o   0.4897E-03
  -3   3   4     1896.54     1884.95       17.36 o   0.1086E-03
  -2   3   4      984.48      959.11       12.19 o   0.3099E-03
  -1   3   4     5323.48     5427.22       40.78 o   0.1566E-04
   0   3   4      455.51      457.24        7.22 o   0.1009E-02
   1   3   4     5473.40     5439.96       47.64 o   0.1521E-04
   2   3   4      982.53      956.11       10.74 o   0.3144E-03
   3   3   4     1918.42     1894.33       14.93 o   0.1083E-03
   4   3   4      779.26      718.87       10.89 o   0.4768E-03
   5   3   4     2172.02     2184.08       21.29 o   0.8226E-04
   6   3   4       99.80       98.66        4.15 o   0.7138E-02
   7   3   4      134.55      163.55        5.24 o   0.4188E-02
   8   3   4      419.67      457.72        7.70 o   0.1106E-02
   9   3   4      620.36      607.05       14.39 o   0.6476E-03
  10   3   4      223.32      210.50       10.26 o   0.2418E-02
  11   3   4      170.57      169.34        9.92 o   0.3076E-02
 -10   4   4      126.99      131.07        4.99 o   0.5240E-02
  -9   4   4       35.43       36.12        3.49 o   0.2011E-01
  -8   4   4      731.71      768.94       10.43 o   0.5068E-03
  -7   4   4      166.22      177.14        6.67 o   0.3570E-02
  -6   4   4     1042.09     1104.42       14.55 o   0.2764E-03
  -5   4   4      176.21      169.49        5.09 o   0.3922E-02
  -4   4   4      193.96      201.09        4.82 o   0.3376E-02
  -3   4   4       35.02       27.10        2.25 o   0.2469E-01
  -2   4   4     1795.44     1695.10       16.16 o   0.1260E-03
  -1   4   4      844.66      820.00       12.24 o   0.4100E-03
   0   4   4      688.97      604.65        9.51 o   0.5822E-03
   1   4   4      850.89      825.36       14.28 o   0.3972E-03
   2   4   4     1805.60     1700.91       14.00 o   0.1262E-03
   3   4   4       36.92       28.50        1.95 o   0.2439E-01
   4   4   4      196.72      200.99        4.91 o   0.3347E-02
   5   4   4      175.16      167.85        4.94 o   0.3982E-02
   6   4   4     1048.25     1102.93       15.70 o   0.2733E-03
   7   4   4      159.21      176.53        5.84 o   0.3772E-02
   8   4   4      700.40      770.07       10.79 o   0.5148E-03
   9   4   4       37.06       35.41        4.00 o   0.1863E-01
  10   4   4      130.65      128.71        4.87 o   0.5283E-02
 -10   5   4        9.16        6.80        2.40 o   0.7024E-01
  -9   5   4      267.91      267.97        8.02 o   0.2133E-02
  -8   5   4      576.50      576.32        9.63 o   0.7549E-03
  -7   5   4      535.69      552.78        7.84 o   0.8172E-03
  -6   5   4      276.69      308.77        7.16 o   0.1897E-02
  -5   5   4      178.11      197.54        5.41 o   0.3232E-02
  -4   5   4       17.83       21.41        2.17 o   0.3354E-01
  -3   5   4     1514.93     1285.93       13.47 o   0.1815E-03
  -2   5   4     4455.62     4243.00       34.14 o   0.2355E-04
  -1   5   4     1390.08     1255.11       13.72 o   0.1950E-03
   0   5   4     2433.15     2373.07       18.37 o   0.6926E-04
   1   5   4     1410.45     1245.97       12.42 o   0.1960E-03
   2   5   4     4589.59     4276.08       31.15 o   0.2301E-04
   3   5   4     1514.84     1292.17       14.72 o   0.1795E-03
   4   5   4       20.85       21.12        2.06 o   0.3305E-01
   5   5   4      171.27      195.47        5.56 o   0.3284E-02
   6   5   4      294.43      310.59        7.36 o   0.1833E-02
   7   5   4      540.24      552.58        8.79 o   0.8040E-03
   8   5   4      595.81      580.16       11.18 o   0.7213E-03
   9   5   4      257.34      267.30        7.79 o   0.2188E-02
  10   5   4        3.65        6.59        1.88 o   0.1009E+00
 -10   6   4       17.53       18.34        2.96 o   0.3523E-01
  -9   6   4       44.22       47.83        4.64 o   0.1406E-01
  -8   6   4      181.02      188.17        6.42 o   0.3281E-02
  -7   6   4      176.45      191.12        4.27 o   0.3494E-02
  -6   6   4      217.55      234.68        6.72 o   0.2583E-02
  -5   6   4      299.42      332.02        6.93 o   0.1705E-02
  -4   6   4      237.64      213.08        6.20 o   0.2719E-02
  -3   6   4      244.38      226.44        4.78 o   0.2662E-02
  -2   6   4     1876.76     1726.16       15.55 o   0.1151E-03
  -1   6   4      669.58      666.85        7.27 o   0.6285E-03
   0   6   4       16.15        8.79        1.53 o   0.5447E-01
   1   6   4      680.06      658.99        7.80 o   0.6272E-03
   2   6   4     1963.74     1736.13       17.26 o   0.1107E-03
   3   6   4      242.83      225.05        5.38 o   0.2640E-02
   4   6   4      237.74      214.31        5.22 o   0.2792E-02
   5   6   4      303.63      332.10        6.76 o   0.1702E-02
   6   6   4      213.10      234.90        6.58 o   0.2615E-02
   7   6   4      183.16      193.31        5.03 o   0.3335E-02
   8   6   4      164.81      190.07        6.59 o   0.3339E-02
   9   6   4       54.95       47.85        4.37 o   0.1369E-01
  10   6   4       17.65       18.83        2.36 o   0.3914E-01
 -10   7   4       47.57       43.85        3.50 o   0.1617E-01
  -9   7   4       70.59       57.55        4.04 o   0.1155E-01
  -8   7   4       42.75       41.58        3.52 o   0.1661E-01
  -7   7   4      331.99      356.09        6.45 o   0.1588E-02
  -6   7   4       13.98       13.91        1.73 o   0.5556E-01
  -5   7   4      577.26      622.64       10.19 o   0.6984E-03
  -4   7   4       75.74       80.85        3.84 o   0.9037E-02
  -3   7   4      250.87      242.65        4.86 o   0.2621E-02
  -2   7   4      907.66      863.79        9.94 o   0.3933E-03
  -1   7   4     1679.52     1590.40       16.00 o   0.1344E-03
   0   7   4     1726.86     1681.82       15.86 o   0.1310E-03
   1   7   4     1672.82     1573.46       16.51 o   0.1359E-03
   2   7   4      913.61      859.54       11.07 o   0.3902E-03
   3   7   4      249.54      248.76        6.30 o   0.2475E-02
   4   7   4       76.55       80.67        3.62 o   0.9165E-02
   5   7   4      565.60      622.37       10.35 o   0.7036E-03
   6   7   4        8.86       13.41        1.81 o   0.6222E-01
   7   7   4      333.83      353.68        6.38 o   0.1595E-02
   8   7   4       39.87       40.33        4.22 o   0.1573E-01
   9   7   4       53.65       56.64        4.85 o   0.1164E-01
  10   7   4       40.15       43.20        3.21 o   0.1771E-01
  -9   8   4      119.72      117.28        5.25 o   0.5651E-02
  -8   8   4       24.91       29.58        3.01 o   0.2506E-01
  -7   8   4      123.23      122.49        5.37 o   0.5383E-02
  -6   8   4     1403.84     1464.87       14.16 o   0.1747E-03
  -5   8   4      387.07      385.17        9.91 o   0.1249E-02
  -4   8   4      354.38      379.29        8.56 o   0.1392E-02
  -3   8   4       66.40       58.00        3.51 o   0.1189E-01
  -2   8   4      156.20      161.36        4.79 o   0.4057E-02
  -1   8   4      370.51      352.43        7.18 o   0.1410E-02
   0   8   4     1751.99     1754.69       19.11 o   0.1176E-03
   1   8   4      383.22      352.60        8.00 o   0.1366E-02
   2   8   4      161.76      163.26        4.83 o   0.3966E-02
   3   8   4       60.66       57.56        3.99 o   0.1177E-01
   4   8   4      345.49      377.00        7.81 o   0.1437E-02
   5   8   4      391.14      390.06        8.67 o   0.1268E-02
   6   8   4     1424.54     1458.67       15.75 o   0.1727E-03
   7   8   4      120.08      125.21        5.21 o   0.5405E-02
   8   8   4       27.19       28.80        5.31 o   0.1683E-01
   9   8   4      106.95      115.52        5.11 o   0.5965E-02
  -9   9   4      259.19      224.63        6.09 o   0.2604E-02
  -8   9   4      167.10      168.67        5.46 o   0.3819E-02
  -7   9   4      122.90      134.59        5.19 o   0.5261E-02
  -6   9   4       59.21       61.85        2.88 o   0.1289E-01
  -5   9   4      445.04      435.04        7.42 o   0.1131E-02
  -4   9   4      164.02      164.04        6.59 o   0.3724E-02
  -3   9   4       46.83       46.02        3.49 o   0.1502E-01
  -2   9   4      142.73      139.70        4.84 o   0.4813E-02
  -1   9   4      576.42      606.53       10.61 o   0.7152E-03
   0   9   4       65.50       63.22        3.12 o   0.1131E-01
   1   9   4      574.00      604.67        9.89 o   0.7263E-03
   2   9   4      141.28      141.28        4.96 o   0.4774E-02
   3   9   4       44.75       46.20        4.31 o   0.1384E-01
   4   9   4      156.14      159.64        6.55 o   0.3860E-02
   5   9   4      443.27      434.16        6.82 o   0.1146E-02
   6   9   4       52.65       61.38        2.79 o   0.1351E-01
   7   9   4      132.51      135.13        5.92 o   0.4910E-02
   8   9   4      164.65      169.93        5.80 o   0.3766E-02
   9   9   4      262.00      227.56        7.02 o   0.2491E-02
  -8  10   4      176.93      142.36        5.12 o   0.4462E-02
  -7  10   4       37.06       39.32        3.14 o   0.1852E-01
  -6  10   4      167.83      187.85        6.50 o   0.3489E-02
  -5  10   4        5.38        8.06        1.66 o   0.9946E-01
  -4  10   4      372.32      409.64        7.37 o   0.1273E-02
  -3  10   4       62.24       58.02        4.82 o   0.1083E-01
  -2  10   4      162.80      179.17        6.52 o   0.3603E-02
  -1  10   4       52.29       52.97        3.67 o   0.1437E-01
   0  10   4      256.62      256.94        6.71 o   0.2292E-02
   1  10   4       47.63       52.97        3.29 o   0.1536E-01
   2  10   4      159.30      180.80        5.49 o   0.3775E-02
   3  10   4       59.57       59.21        4.93 o   0.1073E-01
   4  10   4      360.78      407.07        6.30 o   0.1321E-02
   5  10   4        3.61        8.34        1.77 o   0.1002E+00
   6  10   4      167.57      189.25        5.57 o   0.3615E-02
   7  10   4       41.19       40.15        3.23 o   0.1760E-01
   8  10   4      169.53      142.86        4.50 o   0.4659E-02
  -8  11   4       92.47       82.73        3.99 o   0.8494E-02
  -7  11   4       20.14       17.97        2.88 o   0.3428E-01
  -6  11   4       -1.40        0.39        2.44 o   0.1502E+00
  -5  11   4        2.88        1.68        2.18 o   0.1471E+00
  -4  11   4       55.06       71.25        2.90 o   0.1170E-01
  -3  11   4      306.06      348.33        6.03 o   0.1658E-02
  -2  11   4      423.77      441.87        6.59 o   0.1148E-02
  -1  11   4      260.65      277.19        5.87 o   0.2173E-02
   0  11   4     1095.70     1058.21       15.65 o   0.2716E-03
   1  11   4      261.82      275.32        4.98 o   0.2227E-02
   2  11   4      419.88      445.19        5.44 o   0.1163E-02
   3  11   4      303.23      348.41        5.16 o   0.1691E-02
   4  11   4       60.81       73.47        2.54 o   0.1139E-01
   5  11   4        4.51        1.71        2.01 o   0.1493E+00
   6  11   4        3.48        0.55        2.11 o   0.1681E+00
   7  11   4       19.08       18.17        2.43 o   0.3767E-01
   8  11   4       88.28       81.99        3.38 o   0.9027E-02
  -7  12   4      134.57      119.69        5.11 o   0.5467E-02
  -6  12   4       59.37       55.00        3.78 o   0.1332E-01
  -5  12   4       74.10       89.85        4.49 o   0.8498E-02
  -4  12   4       73.22       67.67        4.24 o   0.1057E-01
  -3  12   4       15.22       17.29        2.30 o   0.4054E-01
  -2  12   4      640.00      672.28        8.68 o   0.6173E-03
  -1  12   4      325.45      335.39        6.31 o   0.1632E-02
   0  12   4      151.76      153.48        3.57 o   0.4616E-02
   1  12   4      320.70      333.97        4.90 o   0.1692E-02
   2  12   4      651.51      672.54        7.21 o   0.6207E-03
   3  12   4       16.18       17.14        1.94 o   0.4282E-01
   4  12   4       64.69       66.90        2.99 o   0.1229E-01
   5  12   4       72.61       91.37        3.16 o   0.9254E-02
   6  12   4       56.76       54.32        3.21 o   0.1437E-01
   7  12   4      130.53      117.52        3.98 o   0.5927E-02
  -6  13   4       16.05       16.47        2.24 o   0.4628E-01
  -5  13   4       31.84       32.37        2.46 o   0.2461E-01
  -4  13   4      220.53      250.14        5.56 o   0.2607E-02
  -3  13   4      386.38      398.49        8.31 o   0.1291E-02
  -2  13   4      840.65      863.21       11.51 o   0.4101E-03
  -1  13   4       49.35       53.54        3.13 o   0.1483E-01
   0  13   4        4.47        0.24        1.79 o   0.1965E+00
   1  13   4       52.20       53.80        2.93 o   0.1480E-01
   2  13   4      842.78      859.75       11.62 o   0.4106E-03
   3  13   4      401.07      401.24        6.95 o   0.1298E-02
   4  13   4      207.49      246.44        4.70 o   0.2763E-02
   5  13   4       29.73       32.68        2.02 o   0.2630E-01
   6  13   4       17.00       15.92        1.91 o   0.4938E-01
  -5  14   4       31.77       27.36        2.14 o   0.2808E-01
  -4  14   4       27.45       29.10        2.17 o   0.2955E-01
  -3  14   4      156.31      132.72        4.89 o   0.4739E-02
  -2  14   4       62.43       64.81        3.44 o   0.1162E-01
  -1  14   4      210.86      216.20        5.98 o   0.2895E-02
   0  14   4        4.91        4.31        1.62 o   0.1397E+00
   1  14   4      220.47      215.85        5.65 o   0.2881E-02
   2  14   4       65.11       65.20        3.29 o   0.1155E-01
   3  14   4      148.27      129.74        3.78 o   0.5149E-02
   4  14   4       29.17       29.23        1.90 o   0.2988E-01
   5  14   4       28.10       26.91        2.11 o   0.2962E-01
  -4  15   4      193.81      143.45        5.04 o   0.4303E-02
  -3  15   4      157.31      156.52        4.18 o   0.4409E-02
  -2  15   4       70.65       55.92        3.48 o   0.1245E-01
  -1  15   4       46.30       50.66        2.73 o   0.1567E-01
   0  15   4        1.06        0.17        1.77 o   0.2794E+00
   1  15   4       42.92       50.30        2.66 o   0.1618E-01
   2  15   4       60.93       55.25        2.58 o   0.1423E-01
   3  15   4      155.73      156.74        3.92 o   0.4464E-02
   4  15   4      186.98      143.27        4.49 o   0.4481E-02
  -2  16   4       80.74       66.86        3.15 o   0.1064E-01
  -1  16   4      111.88      105.59        3.82 o   0.6795E-02
   0  16   4      148.89      121.36        3.46 o   0.5428E-02
   1  16   4      129.44      104.89        3.46 o   0.6558E-02
   2  16   4       80.03       68.10        4.19 o   0.9771E-02
   1   0   5     3419.17     3454.63       27.71 o   0.3852E-04
   2   0   5       87.41       72.83        2.71 o   0.8921E-02
   3   0   5       19.11       18.26        1.72 o   0.3527E-01
   4   0   5       28.19       23.29        1.81 o   0.2916E-01
   5   0   5      273.89      294.55        5.22 o   0.2041E-02
   6   0   5     1183.02     1160.31       15.73 o   0.2403E-03
   7   0   5       41.45       52.28        3.36 o   0.1452E-01
   8   0   5      384.30      394.75        7.95 o   0.1305E-02
   9   0   5        3.35        4.92        2.89 o   0.8129E-01
  10   0   5      159.18      151.24        6.53 o   0.4130E-02
  11   0   5      143.22      124.83        5.51 o   0.5078E-02
 -11   1   5       29.29       30.00        3.00 o   0.2391E-01
 -10   1   5       31.77       31.27        3.07 o   0.2374E-01
  -9   1   5      143.09      146.34        6.10 o   0.4433E-02
  -8   1   5      135.09      138.59        5.49 o   0.4853E-02
  -7   1   5      378.75      372.62        9.60 o   0.1328E-02
  -6   1   5       47.18       49.56        3.02 o   0.1597E-01
  -5   1   5      101.10       74.13        3.25 o   0.9291E-02
  -4   1   5     1817.55     1758.74       15.36 o   0.1194E-03
  -3   1   5     5730.58     5465.96       35.26 o   0.1411E-04
  -2   1   5     6853.61     6693.53       44.61 o   0.9574E-05
  -1   1   5     4672.10     4476.95       38.18 o   0.2044E-04
   0   1   5    23651.20    24197.42      197.60 o   0.7916E-06
   1   1   5     4616.08     4502.35       42.24 o   0.2033E-04
   2   1   5     6821.09     6674.64       54.33 o   0.9545E-05
   3   1   5     5681.62     5481.89       39.37 o   0.1408E-04
   4   1   5     1822.11     1767.11       14.29 o   0.1191E-03
   5   1   5       94.06       73.79        3.67 o   0.9332E-02
   6   1   5       50.17       49.58        3.26 o   0.1530E-01
   7   1   5      384.38      376.09        9.30 o   0.1320E-02
   8   1   5      130.16      137.63        4.00 o   0.5307E-02
   9   1   5      134.28      144.09        5.45 o   0.4734E-02
  10   1   5       20.70       31.45        3.14 o   0.2601E-01
  11   1   5       32.98       29.99        3.03 o   0.2302E-01
 -11   2   5      139.08      126.79        6.48 o   0.4822E-02
 -10   2   5      314.09      287.64        8.97 o   0.1790E-02
  -9   2   5      659.97      671.05       13.44 o   0.5791E-03
  -8   2   5      320.59      317.05        7.36 o   0.1757E-02
  -7   2   5      152.00      172.41        7.29 o   0.3523E-02
  -6   2   5      463.09      487.01        8.85 o   0.9528E-03
  -5   2   5      288.28      302.29        5.16 o   0.1934E-02
  -4   2   5     1995.95     1866.47       16.98 o   0.1022E-03
  -3   2   5       93.67       91.04        2.87 o   0.8278E-02
  -2   2   5     1066.31     1068.33       11.94 o   0.2707E-03
  -1   2   5     1378.75     1328.71       13.61 o   0.2043E-03
   0   2   5     4244.87     3961.39       40.83 o   0.2516E-04
   1   2   5     1365.78     1325.01       14.35 o   0.2051E-03
   2   2   5     1060.60     1060.41       10.50 o   0.2758E-03
   3   2   5       98.49       91.56        2.86 o   0.8089E-02
   4   2   5     2009.26     1865.10       18.99 o   0.1011E-03
   5   2   5      274.69      298.72        6.54 o   0.1930E-02
   6   2   5      462.03      486.70        9.19 o   0.9484E-03
   7   2   5      140.25      170.13        5.35 o   0.3995E-02
   8   2   5      308.94      319.85        6.12 o   0.1826E-02
   9   2   5      646.54      667.42       13.15 o   0.5900E-03
  10   2   5      305.26      287.37       12.68 o   0.1581E-02
  11   2   5      141.48      125.62        9.22 o   0.3991E-02
 -10   3   5      429.46      381.84        9.28 o   0.1275E-02
  -9   3   5        9.03       11.89        2.74 o   0.5513E-01
  -8   3   5      598.46      654.90        9.25 o   0.6640E-03
  -7   3   5      312.12      342.88       10.40 o   0.1487E-02
  -6   3   5     1121.31     1108.93       17.99 o   0.2547E-03
  -5   3   5      268.69      271.73        6.41 o   0.2080E-02
  -4   3   5     2151.93     2133.59       22.44 o   0.8256E-04
  -3   3   5     1289.09     1182.10       14.76 o   0.2181E-03
  -2   3   5        7.83        9.82        1.39 o   0.1065E+00
  -1   3   5     3913.87     3851.91       25.59 o   0.2822E-04
   0   3   5        2.49        0.28        1.61 o   0.2084E+00
   1   3   5     3910.78     3833.48       31.70 o   0.2811E-04
   2   3   5       10.39        9.15        1.66 o   0.9276E-01
   3   3   5     1286.39     1188.00       10.79 o   0.2223E-03
   4   3   5     2192.18     2136.49       19.98 o   0.8228E-04
   5   3   5      259.81      269.43        6.26 o   0.2129E-02
   6   3   5     1115.55     1106.61       15.42 o   0.2616E-03
   7   3   5      317.51      343.71        7.67 o   0.1591E-02
   8   3   5      610.61      659.56        9.44 o   0.6518E-03
   9   3   5        5.02       11.73        3.23 o   0.5112E-01
  10   3   5      415.44      383.60       10.13 o   0.1263E-02
 -10   4   5      138.47      139.60        5.08 o   0.4925E-02
  -9   4   5       53.32       57.38        3.71 o   0.1293E-01
  -8   4   5      208.59      207.31        5.33 o   0.3090E-02
  -7   4   5      502.14      549.81        8.16 o   0.8506E-03
  -6   4   5      561.52      577.99       11.10 o   0.7318E-03
  -5   4   5      673.31      698.77       11.32 o   0.5561E-03
  -4   4   5      341.29      340.45        6.52 o   0.1588E-02
  -3   4   5      445.10      434.84        6.36 o   0.1163E-02
  -2   4   5      998.23      996.99       10.39 o   0.3161E-03
  -1   4   5      173.33      191.02        3.68 o   0.3423E-02
   0   4   5     4376.26     4385.19       42.65 o   0.2169E-04
   1   4   5      174.33      190.14        3.51 o   0.3442E-02
   2   4   5      985.13      995.93        8.66 o   0.3221E-03
   3   4   5      459.61      438.44        6.43 o   0.1137E-02
   4   4   5      348.75      341.65        5.81 o   0.1589E-02
   5   4   5      662.86      706.53       10.73 o   0.5587E-03
   6   4   5      565.93      580.99       10.59 o   0.7317E-03
   7   4   5      511.57      550.80        7.35 o   0.8513E-03
   8   4   5      206.38      210.21        5.60 o   0.3045E-02
   9   4   5       55.68       57.11        4.52 o   0.1179E-01
  10   4   5      146.12      142.24        5.76 o   0.4610E-02
 -10   5   5       63.46       63.64        3.93 o   0.1153E-01
  -9   5   5        5.14        6.11        2.43 o   0.8539E-01
  -8   5   5      103.54      111.55        4.65 o   0.6455E-02
  -7   5   5      499.97      547.00        7.97 o   0.8728E-03
  -6   5   5      145.65      143.19        5.81 o   0.4350E-02
  -5   5   5      862.09      934.89       13.78 o   0.3622E-03
  -4   5   5      107.94      109.82        3.98 o   0.6116E-02
  -3   5   5      995.57      858.77       11.42 o   0.3786E-03
  -2   5   5      346.84      341.54        5.53 o   0.1544E-02
  -1   5   5       26.76       35.41        1.56 o   0.2461E-01
   0   5   5    10563.19     9806.89       70.70 o   0.4487E-05
   1   5   5       26.43       34.85        1.53 o   0.2501E-01
   2   5   5      350.76      347.28        4.78 o   0.1534E-02
   3   5   5     1009.14      868.17       11.05 o   0.3731E-03
   4   5   5      105.49      109.19        3.64 o   0.6287E-02
   5   5   5      850.21      935.45       12.22 o   0.3701E-03
   6   5   5      143.65      140.89        5.60 o   0.4462E-02
   7   5   5      494.45      551.46        8.42 o   0.8656E-03
   8   5   5      106.66      111.21        6.31 o   0.5736E-02
   9   5   5        3.95        5.83        2.52 o   0.8636E-01
  10   5   5       68.70       63.50        3.77 o   0.1142E-01
 -10   6   5        7.84        6.43        2.12 o   0.8535E-01
  -9   6   5      221.58      207.53        6.93 o   0.2829E-02
  -8   6   5       65.31       67.41        3.86 o   0.1100E-01
  -7   6   5      198.60      222.06        4.99 o   0.3032E-02
  -6   6   5      176.80      190.75        6.77 o   0.3273E-02
  -5   6   5     1002.07     1001.68       13.80 o   0.3110E-03
  -4   6   5       66.55       70.96        3.55 o   0.1068E-01
  -3   6   5      605.98      529.10        8.03 o   0.8024E-03
  -2   6   5      521.31      466.12        7.00 o   0.9738E-03
  -1   6   5      314.90      313.61        4.75 o   0.1809E-02
   0   6   5       37.71       34.38        2.05 o   0.2078E-01
   1   6   5      321.50      312.74        5.50 o   0.1773E-02
   2   6   5      520.36      467.83        7.51 o   0.9650E-03
   3   6   5      594.02      531.13        9.04 o   0.7973E-03
   4   6   5       66.51       71.27        2.99 o   0.1108E-01
   5   6   5      989.69      997.65       14.41 o   0.3125E-03
   6   6   5      165.28      188.74        6.34 o   0.3437E-02
   7   6   5      200.24      223.56        5.25 o   0.2983E-02
   8   6   5       68.07       67.29        4.67 o   0.1011E-01
   9   6   5      230.50      208.19        6.99 o   0.2773E-02
  10   6   5        6.87        6.46        1.62 o   0.1050E+00
 -10   7   5       36.60       38.33        3.81 o   0.1745E-01
  -9   7   5       14.59       13.47        2.55 o   0.4523E-01
  -8   7   5       54.68       56.63        3.80 o   0.1273E-01
  -7   7   5       28.52       31.37        2.44 o   0.2574E-01
  -6   7   5      444.73      495.55        7.41 o   0.9979E-03
  -5   7   5      575.75      599.57       10.22 o   0.7339E-03
  -4   7   5      196.85      192.15        5.99 o   0.3099E-02
  -3   7   5       64.35       68.26        2.70 o   0.1200E-01
  -2   7   5     1686.37     1556.19       15.08 o   0.1394E-03
  -1   7   5       92.56      111.58        3.13 o   0.7133E-02
   0   7   5      106.67      115.03        3.14 o   0.5961E-02
   1   7   5       97.26      110.69        3.03 o   0.7092E-02
   2   7   5     1720.36     1564.31       17.52 o   0.1356E-03
   3   7   5       67.05       70.58        3.95 o   0.1056E-01
   4   7   5      198.51      190.38        5.61 o   0.3152E-02
   5   7   5      583.32      604.13       11.25 o   0.7132E-03
   6   7   5      437.96      489.90        7.36 o   0.1016E-02
   7   7   5       23.66       31.48        2.26 o   0.2764E-01
   8   7   5       59.82       55.93        4.82 o   0.1124E-01
   9   7   5       11.62       13.17        2.73 o   0.4590E-01
  10   7   5       35.24       38.34        5.65 o   0.1347E-01
  -9   8   5       18.48       18.40        3.25 o   0.3368E-01
  -8   8   5      151.56      164.12        5.52 o   0.4102E-02
  -7   8   5      303.63      328.02        8.13 o   0.1695E-02
  -6   8   5        7.67        9.99        1.96 o   0.8465E-01
  -5   8   5      358.86      397.71        9.55 o   0.1300E-02
  -4   8   5     1112.55     1190.38       18.29 o   0.2356E-03
  -3   8   5      239.01      232.32        5.63 o   0.2565E-02
  -2   8   5      666.66      688.70        9.59 o   0.5707E-03
  -1   8   5      282.30      300.68        5.87 o   0.2026E-02
   0   8   5       65.19       64.10        2.78 o   0.1135E-01
   1   8   5      265.68      300.02        6.12 o   0.2068E-02
   2   8   5      689.86      687.45       10.68 o   0.5555E-03
   3   8   5      234.65      233.10        6.57 o   0.2504E-02
   4   8   5     1180.78     1190.10       17.21 o   0.2308E-03
   5   8   5      380.88      401.60        9.42 o   0.1264E-02
   6   8   5        0.93       10.16        1.01 o   0.2695E-01
   7   8   5      309.50      324.76        7.48 o   0.1724E-02
   8   8   5      159.46      162.70        6.84 o   0.3802E-02
   9   8   5       11.14       18.18        2.47 o   0.4465E-01
  -9   9   5      173.66      167.03        6.29 o   0.3742E-02
  -8   9   5       10.72       11.19        2.30 o   0.6016E-01
  -7   9   5      112.70      130.32        4.57 o   0.5514E-02
  -6   9   5      541.24      543.15        9.19 o   0.8140E-03
  -5   9   5      125.63      126.60        3.77 o   0.5638E-02
  -4   9   5      261.79      260.67        7.58 o   0.2131E-02
  -3   9   5      230.44      240.69        6.38 o   0.2535E-02
  -2   9   5      194.00      189.41        6.10 o   0.3271E-02
  -1   9   5       19.40       20.22        2.59 o   0.3749E-01
   0   9   5      497.67      508.96        8.96 o   0.8875E-03
   1   9   5       23.94       19.83        2.62 o   0.3534E-01
   2   9   5      192.65      187.90        5.74 o   0.3345E-02
   3   9   5      225.14      238.54        8.45 o   0.2387E-02
   4   9   5      260.12      257.04        8.49 o   0.2092E-02
   5   9   5      117.02      126.34        3.53 o   0.5849E-02
   6   9   5      528.66      539.18        8.63 o   0.8350E-03
   7   9   5      116.36      129.64        4.69 o   0.5445E-02
   8   9   5        8.98       10.68        2.67 o   0.5701E-01
   9   9   5      175.01      168.51        5.57 o   0.3831E-02
  -8  10   5       13.33        8.60        2.05 o   0.7301E-01
  -7  10   5      386.81      363.70        8.50 o   0.1383E-02
  -6  10   5       29.98       33.46        3.28 o   0.2204E-01
  -5  10   5       56.52       40.02        3.16 o   0.1555E-01
  -4  10   5      690.84      758.33       10.48 o   0.5289E-03
  -3  10   5      211.21      236.89        5.52 o   0.2669E-02
  -2  10   5      509.17      545.27        9.84 o   0.8232E-03
  -1  10   5      251.48      246.19        6.68 o   0.2373E-02
   0  10   5        5.12        0.46        1.86 o   0.1664E+00
   1  10   5      258.74      249.49        6.80 o   0.2314E-02
   2  10   5      541.75      547.34       10.28 o   0.7920E-03
   3  10   5      219.44      234.24        6.07 o   0.2611E-02
   4  10   5      702.52      755.12        9.25 o   0.5335E-03
   5  10   5       56.72       41.38        3.03 o   0.1547E-01
   6  10   5       22.82       31.99        3.41 o   0.2354E-01
   7  10   5      361.34      362.82        9.14 o   0.1405E-02
   8  10   5       11.84        8.67        1.88 o   0.7971E-01
  -8  11   5      285.33      234.11        7.97 o   0.2291E-02
  -7  11   5       33.62       35.93        3.01 o   0.2049E-01
  -6  11   5       72.01       74.15        3.91 o   0.1004E-01
  -5  11   5       20.72       19.60        2.80 o   0.3450E-01
  -4  11   5       76.28       77.33        3.27 o   0.9572E-02
  -3  11   5      101.49      101.92        3.73 o   0.7505E-02
  -2  11   5      221.19      245.78        4.70 o   0.2683E-02
  -1  11   5     1313.06     1363.31       12.36 o   0.1959E-03
   0  11   5      362.01      371.80        5.25 o   0.1483E-02
   1  11   5     1310.26     1373.57       10.92 o   0.1959E-03
   2  11   5      217.78      243.30        4.01 o   0.2767E-02
   3  11   5      104.44      105.29        3.12 o   0.7496E-02
   4  11   5       75.95       77.83        2.83 o   0.9798E-02
   5  11   5       21.69       19.69        2.53 o   0.3575E-01
   6  11   5       76.58       73.59        3.84 o   0.9931E-02
   7  11   5       30.16       36.38        3.02 o   0.2093E-01
   8  11   5      299.01      237.69        8.06 o   0.2216E-02
  -7  12   5       36.16       25.09        3.01 o   0.2495E-01
  -6  12   5       13.35       12.81        2.79 o   0.4490E-01
  -5  12   5       60.70       56.07        3.73 o   0.1249E-01
  -4  12   5       11.04        7.17        2.28 o   0.7542E-01
  -3  12   5      185.39      208.91        5.17 o   0.3255E-02
  -2  12   5     1307.78     1363.44       12.43 o   0.2000E-03
  -1  12   5      408.03      427.50        6.27 o   0.1201E-02
   0  12   5      916.40      953.64        9.04 o   0.3634E-03
   1  12   5      424.89      428.88        5.67 o   0.1186E-02
   2  12   5     1318.05     1370.88       11.75 o   0.1987E-03
   3  12   5      183.87      208.72        4.68 o   0.3319E-02
   4  12   5        5.35        7.61        1.62 o   0.1116E+00
   5  12   5       63.11       57.01        3.21 o   0.1278E-01
   6  12   5       10.60       13.12        1.98 o   0.5657E-01
   7  12   5       32.05       25.26        2.31 o   0.2863E-01
  -6  13   5       24.61       25.01        2.43 o   0.3199E-01
  -5  13   5       13.77       13.39        1.87 o   0.5520E-01
  -4  13   5      199.92      218.79        6.07 o   0.2959E-02
  -3  13   5      134.57      149.26        4.56 o   0.4780E-02
  -2  13   5      166.70      165.66        4.86 o   0.4006E-02
  -1  13   5      113.57      112.88        4.39 o   0.6300E-02
   0  13   5       30.79       27.51        2.36 o   0.2630E-01
   1  13   5      118.17      114.68        4.00 o   0.6276E-02
   2  13   5      153.53      161.55        4.77 o   0.4216E-02
   3  13   5      135.92      151.16        3.99 o   0.4832E-02
   4  13   5      184.06      216.15        4.62 o   0.3229E-02
   5  13   5       15.00       13.37        1.91 o   0.5348E-01
   6  13   5       23.55       25.47        1.94 o   0.3443E-01
  -5  14   5      184.34      165.53        4.60 o   0.3924E-02
  -4  14   5       79.18       74.20        3.66 o   0.9501E-02
  -3  14   5      673.37      618.14       11.27 o   0.6269E-03
  -2  14   5       12.45        9.67        1.97 o   0.6900E-01
  -1  14   5      205.50      223.08        5.39 o   0.2905E-02
   0  14   5        4.85        6.10        1.66 o   0.1232E+00
   1  14   5      210.66      219.71        5.45 o   0.2904E-02
   2  14   5        7.84        9.99        1.86 o   0.7924E-01
   3  14   5      674.40      610.08        8.34 o   0.6574E-03
   4  14   5       76.99       74.78        2.76 o   0.1010E-01
   5  14   5      194.55      164.78        4.72 o   0.3830E-02
  -4  15   5       29.79       29.43        2.24 o   0.2618E-01
  -3  15   5       84.72       85.95        2.88 o   0.8911E-02
  -2  15   5      194.53      177.54        5.35 o   0.3652E-02
  -1  15   5       85.32       70.50        3.68 o   0.9739E-02
   0  15   5       71.88       66.06        3.19 o   0.1098E-01
   1  15   5       82.28       69.83        2.97 o   0.1040E-01
   2  15   5      203.94      175.74        4.38 o   0.3732E-02
   3  15   5       85.33       84.53        3.13 o   0.8865E-02
   4  15   5       41.16       29.42        3.88 o   0.1898E-01
  -1  16   5       30.75       23.45        3.60 o   0.2427E-01
   0  16   5      129.07       99.10        3.99 o   0.6652E-02
   1  16   5       33.21       23.59        2.59 o   0.2779E-01
   2  16   5      170.93      143.34        5.78 o   0.4223E-02
   0   0   6     1956.33     1856.29       24.86 o   0.1127E-03
   1   0   6     1895.43     1940.85       20.30 o   0.9861E-04
   2   0   6      304.20      355.19        5.88 o   0.1825E-02
   3   0   6     4534.23     4097.96       30.12 o   0.2345E-04
   4   0   6     1331.29     1208.28       13.92 o   0.2206E-03
   5   0   6      322.43      314.85        6.19 o   0.1704E-02
   6   0   6      318.60      349.92        7.50 o   0.1590E-02
   7   0   6        2.01        4.00        2.04 o   0.1301E+00
   8   0   6      110.20      109.10        4.13 o   0.6424E-02
   9   0   6       40.95       39.10        3.90 o   0.1661E-01
  10   0   6      463.53      395.19        9.76 o   0.1167E-02
  11   0   6       23.67       19.21        3.37 o   0.2981E-01
 -11   1   6      168.35      147.86        7.24 o   0.3821E-02
 -10   1   6      195.58      194.82        6.24 o   0.3189E-02
  -9   1   6       90.08       87.70        5.13 o   0.7484E-02
  -8   1   6       57.37       67.61        3.39 o   0.1175E-01
  -7   1   6      159.09      146.12        5.71 o   0.4232E-02
  -6   1   6      422.81      433.35        7.89 o   0.1163E-02
  -5   1   6      561.38      587.04        8.76 o   0.7423E-03
  -4   1   6       93.76       87.18        3.29 o   0.8824E-02
  -3   1   6     5340.42     5011.01       35.89 o   0.1661E-04
  -2   1   6     1037.32      947.82       10.20 o   0.3386E-03
  -1   1   6     3650.92     3609.07       32.46 o   0.3032E-04
   0   1   6      177.24      169.96        3.91 o   0.3786E-02
   1   1   6     3589.56     3588.04       26.78 o   0.3114E-04
   2   1   6     1039.73      940.84       11.33 o   0.3378E-03
   3   1   6     5381.80     5029.95       39.11 o   0.1640E-04
   4   1   6       94.58       84.01        2.94 o   0.9187E-02
   5   1   6      569.76      592.13        8.77 o   0.7316E-03
   6   1   6      428.79      434.83        8.80 o   0.1132E-02
   7   1   6      155.58      146.27        6.32 o   0.4134E-02
   8   1   6       58.47       67.83        3.03 o   0.1198E-01
   9   1   6       89.59       87.92        5.03 o   0.7542E-02
  10   1   6      203.41      194.40        7.16 o   0.3029E-02
  11   1   6      173.81      147.16       10.30 o   0.3148E-02
 -10   2   6       53.93       47.29        3.61 o   0.1498E-01
  -9   2   6      446.46      439.54        9.77 o   0.1095E-02
  -8   2   6      195.89      215.08        5.77 o   0.3001E-02
  -7   2   6      656.55      676.06       14.48 o   0.5587E-03
  -6   2   6       82.83       88.51        4.70 o   0.7869E-02
  -5   2   6      160.17      157.19        4.55 o   0.4079E-02
  -4   2   6     1270.30     1248.45       14.13 o   0.2127E-03
  -3   2   6     1006.20      940.09       10.36 o   0.3490E-03
  -2   2   6      465.92      446.15        7.73 o   0.1038E-02
  -1   2   6       52.62       39.14        2.23 o   0.2101E-01
   0   2   6     3663.00     3446.82       30.01 o   0.3575E-04
   1   2   6       30.89       38.54        2.28 o   0.2568E-01
   2   2   6      461.63      454.96        6.25 o   0.1048E-02
   3   2   6      978.86      939.02        9.15 o   0.3579E-03
   4   2   6     1272.86     1253.39       13.82 o   0.2120E-03
   5   2   6      160.63      154.89        5.61 o   0.3942E-02
   6   2   6       78.35       87.74        4.24 o   0.8315E-02
   7   2   6      640.39      674.99       11.92 o   0.5883E-03
   8   2   6      183.50      211.44        4.74 o   0.3218E-02
   9   2   6      461.20      443.61        9.86 o   0.1070E-02
  10   2   6       55.29       47.02        4.74 o   0.1305E-01
 -10   3   6       18.18       24.21        2.33 o   0.3479E-01
  -9   3   6      346.00      353.41        7.79 o   0.1530E-02
  -8   3   6      217.00      229.93        5.46 o   0.2787E-02
  -7   3   6      684.77      736.10       15.97 o   0.4984E-03
  -6   3   6      768.65      783.87       15.17 o   0.4392E-03
  -5   3   6      291.23      281.12        7.70 o   0.1910E-02
  -4   3   6      280.99      261.90        7.33 o   0.2210E-02
  -3   3   6     1250.07     1125.60       12.04 o   0.2504E-03
  -2   3   6      500.61      496.27        5.75 o   0.9532E-03
  -1   3   6        9.87        7.22        1.49 o   0.6547E-01
   0   3   6        2.70        5.09        1.73 o   0.1172E+00
   1   3   6       10.72        6.85        1.93 o   0.5966E-01
   2   3   6      489.74      496.31        6.41 o   0.9554E-03
   3   3   6     1250.72     1131.48       10.74 o   0.2509E-03
   4   3   6      292.32      264.74        5.37 o   0.2279E-02
   5   3   6      288.92      280.04        7.08 o   0.1956E-02
   6   3   6      759.54      776.78       11.96 o   0.4631E-03
   7   3   6      697.11      729.53       12.59 o   0.5236E-03
   8   3   6      211.97      233.32        5.38 o   0.2789E-02
   9   3   6      335.97      350.72       10.38 o   0.1452E-02
  10   3   6       23.89       24.65        3.10 o   0.2829E-01
 -10   4   6      154.26      147.80        5.19 o   0.4533E-02
  -9   4   6       32.44       28.92        2.81 o   0.2567E-01
  -8   4   6       63.78       61.45        3.24 o   0.1255E-01
  -7   4   6      660.74      674.59        9.12 o   0.6026E-03
  -6   4   6      793.31      865.76       14.98 o   0.4037E-03
  -5   4   6      167.36      165.91        6.42 o   0.3616E-02
  -4   4   6      223.03      224.08        6.73 o   0.2563E-02
  -3   4   6     1459.85     1511.38       14.56 o   0.1569E-03
  -2   4   6      837.02      863.13       10.24 o   0.4129E-03
  -1   4   6     1467.40     1347.46       15.11 o   0.1853E-03
   0   4   6       90.59       83.48        2.64 o   0.1058E-01
   1   4   6     1470.73     1339.63       12.27 o   0.1888E-03
   2   4   6      843.94      863.77        7.44 o   0.4196E-03
   3   4   6     1503.61     1509.76       13.69 o   0.1551E-03
   4   4   6      223.38      222.02        4.83 o   0.2734E-02
   5   4   6      166.03      162.98        5.27 o   0.3856E-02
   6   4   6      803.21      866.26       13.00 o   0.4102E-03
   7   4   6      650.42      672.39        8.42 o   0.6138E-03
   8   4   6       57.13       61.98        3.03 o   0.1315E-01
   9   4   6       26.01       28.05        3.71 o   0.2390E-01
  10   4   6      153.51      148.09        5.86 o   0.4389E-02
 -10   5   6       46.34       39.32        3.40 o   0.1751E-01
  -9   5   6      257.82      255.51        6.38 o   0.2334E-02
  -8   5   6      164.38      166.71        5.63 o   0.3925E-02
  -7   5   6        2.03        6.37        1.82 o   0.1215E+00
  -6   5   6      383.75      411.02       10.39 o   0.1198E-02
  -5   5   6      239.52      213.68        7.67 o   0.2545E-02
  -4   5   6      988.90      967.03       14.24 o   0.3175E-03
  -3   5   6     2105.88     2003.50       19.59 o   0.9280E-04
  -2   5   6      848.90      810.33        9.68 o   0.4447E-03
  -1   5   6     1751.60     1657.85       14.86 o   0.1260E-03
   0   5   6     2731.12     2519.07       21.28 o   0.6028E-04
   1   5   6     1788.90     1657.55       14.68 o   0.1246E-03
   2   5   6      875.18      825.21        8.46 o   0.4342E-03
   3   5   6     2117.06     2001.55       18.29 o   0.9305E-04
   4   5   6     1011.03      961.87       11.49 o   0.3226E-03
   5   5   6      234.28      215.77        6.65 o   0.2650E-02
   6   5   6      391.36      412.13       10.15 o   0.1193E-02
   7   5   6        5.35        5.92        2.10 o   0.9797E-01
   8   5   6      167.52      169.87        6.84 o   0.3638E-02
   9   5   6      251.40      252.53        7.54 o   0.2290E-02
  10   5   6       38.99       38.72        3.12 o   0.1924E-01
 -10   6   6       42.41       37.47        2.98 o   0.1926E-01
  -9   6   6       12.96       12.09        2.64 o   0.4928E-01
  -8   6   6       38.10       38.74        3.22 o   0.1939E-01
  -7   6   6      174.50      192.15        4.91 o   0.3466E-02
  -6   6   6      535.43      534.49       13.40 o   0.7619E-03
  -5   6   6      347.30      379.96       10.22 o   0.1321E-02
  -4   6   6       10.94       15.73        2.29 o   0.4555E-01
  -3   6   6      111.93       82.55        3.40 o   0.8315E-02
  -2   6   6      555.60      474.67        7.84 o   0.8999E-03
  -1   6   6      147.84      141.92        3.53 o   0.4734E-02
   0   6   6       45.30       33.24        2.21 o   0.2439E-01
   1   6   6      141.14      140.83        3.66 o   0.4821E-02
   2   6   6      555.32      473.63        7.91 o   0.9011E-03
   3   6   6      113.26       83.98        3.57 o   0.8107E-02
   4   6   6        8.98       15.26        1.75 o   0.5343E-01
   5   6   6      356.21      387.37        8.03 o   0.1359E-02
   6   6   6      508.47      533.28       11.24 o   0.8141E-03
   7   6   6      178.14      194.94        4.97 o   0.3397E-02
   8   6   6       42.43       38.64        3.99 o   0.1703E-01
   9   6   6       14.16       12.61        2.71 o   0.4657E-01
  10   6   6       38.64       36.83        2.51 o   0.2111E-01
  -9   7   6      202.01      169.59        6.12 o   0.3508E-02
  -8   7   6      224.56      215.25        5.79 o   0.2891E-02
  -7   7   6      180.01      196.17        5.21 o   0.3498E-02
  -6   7   6      503.75      509.86        8.37 o   0.8997E-03
  -5   7   6     2056.45     2162.07       26.88 o   0.8557E-04
  -4   7   6      154.69      195.96        5.89 o   0.3406E-02
  -3   7   6      539.59      553.24        7.59 o   0.7962E-03
  -2   7   6       67.36       63.48        2.66 o   0.1187E-01
  -1   7   6     1237.98     1157.00       12.51 o   0.2340E-03
   0   7   6     1012.73     1042.54       11.10 o   0.2966E-03
   1   7   6     1249.46     1140.83       12.92 o   0.2353E-03
   2   7   6       70.90       65.13        3.03 o   0.1121E-01
   3   7   6      550.37      551.83       11.06 o   0.7523E-03
   4   7   6      165.61      197.73        5.18 o   0.3401E-02
   5   7   6     2047.73     2166.51       22.23 o   0.8730E-04
   6   7   6      501.29      507.51        7.63 o   0.9153E-03
   7   7   6      186.76      195.62        4.73 o   0.3516E-02
   8   7   6      229.24      213.45        7.55 o   0.2700E-02
   9   7   6      196.64      169.73        6.09 o   0.3549E-02
  -9   8   6       18.82       19.19        3.06 o   0.3342E-01
  -8   8   6      568.12      561.49        9.82 o   0.7675E-03
  -7   8   6      165.11      180.33        6.06 o   0.3627E-02
  -6   8   6      323.14      325.31        7.02 o   0.1701E-02
  -5   8   6      399.22      420.08        6.37 o   0.1239E-02
  -4   8   6       44.43       46.52        3.73 o   0.1554E-01
  -3   8   6      194.01      213.97        4.70 o   0.3150E-02
  -2   8   6      198.46      202.00        4.76 o   0.3262E-02
  -1   8   6      169.33      154.76        4.30 o   0.4450E-02
   0   8   6     1076.93     1047.44       12.14 o   0.2825E-03
   1   8   6      168.58      153.27        4.60 o   0.4434E-02
   2   8   6      221.50      202.40        5.82 o   0.3007E-02
   3   8   6      199.44      211.52        6.75 o   0.2927E-02
   4   8   6       43.56       47.51        3.43 o   0.1597E-01
   5   8   6      396.71      416.64        6.69 o   0.1245E-02
   6   8   6      324.79      326.31        6.03 o   0.1731E-02
   7   8   6      164.13      181.55        6.02 o   0.3626E-02
   8   8   6      562.56      557.15       11.60 o   0.7538E-03
   9   8   6       19.94       19.22        2.77 o   0.3492E-01
  -9   9   6      139.16      132.75        6.79 o   0.4538E-02
  -8   9   6       78.33       75.71        3.86 o   0.9743E-02
  -7   9   6      276.05      289.73        6.90 o   0.1965E-02
  -6   9   6      329.04      383.64        7.31 o   0.1448E-02
  -5   9   6       47.75       57.50        2.93 o   0.1395E-01
  -4   9   6      640.63      694.89       10.64 o   0.5924E-03
  -3   9   6      124.54      120.53        4.82 o   0.5780E-02
  -2   9   6      289.98      298.31        7.58 o   0.1880E-02
  -1   9   6      159.02      156.42        5.52 o   0.4298E-02
   0   9   6        0.34        0.03        1.68 o   0.3123E-01
   1   9   6      153.41      157.76        5.47 o   0.4339E-02
   2   9   6      290.97      299.06        7.10 o   0.1899E-02
   3   9   6      124.13      119.88        6.48 o   0.5240E-02
   4   9   6      654.05      698.96        9.74 o   0.5900E-03
   5   9   6       49.35       57.20        2.61 o   0.1422E-01
   6   9   6      333.15      385.02        8.67 o   0.1394E-02
   7   9   6      288.47      287.10        7.70 o   0.1901E-02
   8   9   6       78.67       74.38        4.61 o   0.9251E-02
   9   9   6      135.85      132.96        5.43 o   0.4945E-02
  -8  10   6       74.89       69.13        3.59 o   0.1035E-01
  -7  10   6       76.84       75.84        3.36 o   0.1027E-01
  -6  10   6      152.38      137.03        5.64 o   0.4595E-02
  -5  10   6      717.76      762.02       12.07 o   0.4999E-03
  -4  10   6      132.28      145.17        4.76 o   0.4741E-02
  -3  10   6      178.97      189.99        4.55 o   0.3574E-02
  -2  10   6      147.32      148.81        5.22 o   0.4443E-02
  -1  10   6      330.09      344.83        8.32 o   0.1532E-02
   0  10   6      208.53      221.85        5.36 o   0.2874E-02
   1  10   6      329.44      339.94        7.77 o   0.1571E-02
   2  10   6      144.00      150.37        5.25 o   0.4441E-02
   3  10   6      180.69      189.75        4.31 o   0.3592E-02
   4  10   6      140.22      145.67        4.24 o   0.4742E-02
   5  10   6      723.24      759.35       10.32 o   0.5096E-03
   6  10   6      157.55      137.14        6.46 o   0.4340E-02
   7  10   6       72.35       75.30        4.32 o   0.9769E-02
   8  10   6       80.77       69.95        3.73 o   0.9911E-02
  -8  11   6      321.06      284.07       10.02 o   0.1747E-02
  -7  11   6       15.76       18.95        2.75 o   0.3839E-01
  -6  11   6       15.57       16.34        2.80 o   0.4104E-01
  -5  11   6       88.63      102.28        4.50 o   0.7176E-02
  -4  11   6       41.49       55.33        3.21 o   0.1480E-01
  -3  11   6      251.24      283.21        5.74 o   0.2184E-02
  -2  11   6      137.71      154.05        3.76 o   0.4863E-02
  -1  11   6      302.20      314.86        5.10 o   0.1849E-02
   0  11   6      205.92      217.34        3.83 o   0.3149E-02
   1  11   6      300.48      314.77        4.80 o   0.1863E-02
   2  11   6      140.60      156.52        3.37 o   0.4835E-02
   3  11   6      240.38      283.39        4.78 o   0.2270E-02
   4  11   6       43.57       55.47        2.40 o   0.1564E-01
   5  11   6       81.84       99.69        3.47 o   0.7955E-02
   6  11   6       10.40       16.38        2.93 o   0.4305E-01
   7  11   6       23.05       18.79        2.84 o   0.3432E-01
   8  11   6      338.69      283.08       10.52 o   0.1683E-02
  -7  12   6       30.96       24.05        2.43 o   0.3101E-01
  -6  12   6      111.89      112.94        4.69 o   0.6134E-02
  -5  12   6      135.01      116.25        4.63 o   0.5659E-02
  -4  12   6       71.30       63.49        4.05 o   0.1056E-01
  -3  12   6      475.57      490.36        8.32 o   0.9740E-03
  -2  12   6       40.46       35.94        2.23 o   0.2162E-01
  -1  12   6      375.94      378.79        5.97 o   0.1396E-02
   0  12   6      533.83      567.72        6.59 o   0.8175E-03
   1  12   6      364.29      380.29        5.07 o   0.1431E-02
   2  12   6       33.80       36.24        2.01 o   0.2331E-01
   3  12   6      458.97      491.41        7.54 o   0.9998E-03
   4  12   6       64.26       63.16        2.94 o   0.1195E-01
   5  12   6      127.96      115.72        4.11 o   0.5949E-02
   6  12   6      118.45      112.87        4.50 o   0.6082E-02
   7  12   6       29.31       24.16        2.46 o   0.3140E-01
  -6  13   6      235.01      194.84        5.83 o   0.3064E-02
  -5  13   6        3.88        1.47        1.80 o   0.1844E+00
  -4  13   6      184.25      190.35        5.29 o   0.3443E-02
  -3  13   6       86.30       89.97        4.01 o   0.8137E-02
  -2  13   6       32.53       32.57        2.61 o   0.2450E-01
  -1  13   6       12.41       16.25        2.01 o   0.5327E-01
   0  13   6      422.18      405.83        7.39 o   0.1244E-02
   1  13   6       12.41       16.56        1.95 o   0.5341E-01
   2  13   6       30.22       31.46        2.56 o   0.2569E-01
   3  13   6       85.67       89.99        3.41 o   0.8467E-02
   4  13   6      183.99      186.48        4.55 o   0.3585E-02
   5  13   6        2.59        1.44        1.88 o   0.1906E+00
   6  13   6      233.58      193.31        5.38 o   0.3137E-02
  -5  14   6       73.95       83.92        2.90 o   0.9429E-02
  -4  14   6      764.60      616.95       12.47 o   0.5902E-03
  -3  14   6       72.14       77.66        3.34 o   0.9911E-02
  -2  14   6      298.99      270.07        5.90 o   0.2105E-02
  -1  14   6       36.20       37.66        2.48 o   0.2095E-01
   0  14   6        2.40        4.17        1.73 o   0.1594E+00
   1  14   6       37.67       39.55        2.67 o   0.1973E-01
   2  14   6      293.52      268.39        6.32 o   0.2110E-02
   3  14   6       77.44       77.69        3.13 o   0.9811E-02
   4  14   6      731.05      618.21        8.60 o   0.6347E-03
   5  14   6       84.07       82.46        3.24 o   0.8975E-02
  -4  15   6       81.58       62.36        7.21 o   0.7670E-02
  -3  15   6       23.75       21.21        1.82 o   0.3483E-01
  -2  15   6      203.17      176.08        5.32 o   0.3527E-02
  -1  15   6        4.59        6.85        1.69 o   0.1173E+00
   0  15   6       29.13       31.21        2.04 o   0.2611E-01
   1  15   6        7.03        6.97        1.62 o   0.1082E+00
   2  15   6      198.43      174.76        4.89 o   0.3636E-02
   3  15   6       26.82       20.86        2.20 o   0.3215E-01
   4  15   6       88.02       62.64        7.47 o   0.7292E-02
  -1  16   6      113.62       89.94        8.54 o   0.5188E-02
   0  16   6        3.88        0.13        2.19 o   0.1608E+00
   1  16   6      104.60       89.94        4.54 o   0.7341E-02
   1   0   7     2136.91     2151.51       18.02 o   0.8961E-04
   2   0   7     8525.33     8420.93       66.55 o   0.6526E-05
   3   0   7     4543.64     4136.44       34.10 o   0.2329E-04
   4   0   7      383.47      346.18        6.41 o   0.1609E-02
   5   0   7      665.14      684.95        9.15 o   0.5931E-03
   6   0   7      392.29      410.48        8.21 o   0.1259E-02
   7   0   7      232.43      260.53        6.87 o   0.2319E-02
   8   0   7      151.72      167.39        5.05 o   0.4142E-02
   9   0   7      425.38      423.09       10.43 o   0.1132E-02
  10   0   7      156.36      144.54        5.58 o   0.4466E-02
 -10   1   7       14.17       14.29        2.62 o   0.4512E-01
  -9   1   7       41.50       33.94        3.84 o   0.1824E-01
  -8   1   7      478.21      518.57        8.54 o   0.9146E-03
  -7   1   7      759.31      803.38       14.09 o   0.4524E-03
  -6   1   7      198.41      193.60        5.29 o   0.3243E-02
  -5   1   7      796.98      797.98       10.02 o   0.4577E-03
  -4   1   7      876.59      770.22        9.89 o   0.4339E-03
  -3   1   7      866.81      844.32        9.74 o   0.4078E-03
  -2   1   7      382.46      371.93        6.43 o   0.1363E-02
  -1   1   7     4760.18     4573.59       34.83 o   0.1996E-04
   0   1   7      362.11      362.40        4.99 o   0.1258E-02
   1   1   7     4684.49     4584.68       31.26 o   0.2020E-04
   2   1   7      372.45      367.77        6.45 o   0.1389E-02
   3   1   7      851.64      840.77        9.11 o   0.4151E-03
   4   1   7      895.37      779.28        9.77 o   0.4249E-03
   5   1   7      808.60      800.08       11.47 o   0.4470E-03
   6   1   7      196.17      193.21        6.26 o   0.3147E-02
   7   1   7      773.85      806.79       14.48 o   0.4444E-03
   8   1   7      473.97      517.57        8.12 o   0.9256E-03
   9   1   7       29.48       34.06        3.43 o   0.2115E-01
  10   1   7       12.13       14.48        2.41 o   0.4885E-01
 -10   2   7       30.17       27.15        2.96 o   0.2536E-01
  -9   2   7      318.11      315.49        8.12 o   0.1697E-02
  -8   2   7      116.82      124.97        4.30 o   0.5841E-02
  -7   2   7      176.41      183.82        7.93 o   0.3153E-02
  -6   2   7      992.53     1064.60       15.95 o   0.2867E-03
  -5   2   7      117.32      111.11        4.16 o   0.6178E-02
  -4   2   7     4452.69     4163.77       35.88 o   0.2386E-04
  -3   2   7       55.82       56.08        2.94 o   0.1263E-01
  -2   2   7      584.81      573.19        7.40 o   0.7614E-03
  -1   2   7       82.31       61.38        2.62 o   0.1033E-01
   0   2   7      532.20      555.51        8.56 o   0.7768E-03
   1   2   7       77.94       60.59        3.09 o   0.1030E-01
   2   2   7      601.84      575.06        7.13 o   0.7511E-03
   3   2   7       56.74       58.47        2.31 o   0.1276E-01
   4   2   7     4444.72     4159.86       34.60 o   0.2396E-04
   5   2   7      105.97      107.38        4.59 o   0.6387E-02
   6   2   7      984.06     1060.32       15.05 o   0.2913E-03
   7   2   7      167.12      178.18        6.06 o   0.3578E-02
   8   2   7      120.60      124.25        3.89 o   0.5912E-02
   9   2   7      324.79      315.29        8.15 o   0.1681E-02
  10   2   7       28.21       27.37        3.27 o   0.2454E-01
 -10   3   7       18.37       13.28        2.25 o   0.5011E-01
  -9   3   7        6.80        9.02        2.29 o   0.7427E-01
  -8   3   7      893.42      953.58       11.72 o   0.3583E-03
  -7   3   7       93.29       96.09        3.36 o   0.8093E-02
  -6   3   7      385.79      399.49       10.52 o   0.1198E-02
  -5   3   7      205.73      215.69        6.30 o   0.2955E-02
  -4   3   7     1010.46      992.64       14.91 o   0.3107E-03
  -3   3   7      895.64      852.98       10.55 o   0.4070E-03
  -2   3   7     1890.31     1819.97       13.37 o   0.1151E-03
  -1   3   7      668.33      635.15        7.53 o   0.6330E-03
   0   3   7     2208.39     2166.00       18.52 o   0.8812E-04
   1   3   7      654.67      629.76        8.58 o   0.6378E-03
   2   3   7     1899.69     1819.81       15.09 o   0.1141E-03
   3   3   7      915.35      853.03        9.39 o   0.4061E-03
   4   3   7     1027.39      997.14       11.33 o   0.3158E-03
   5   3   7      202.19      216.15        5.95 o   0.3007E-02
   6   3   7      385.68      393.74        8.33 o   0.1276E-02
   7   3   7       90.22       96.95        3.24 o   0.8191E-02
   8   3   7      891.13      953.58       11.73 o   0.3587E-03
   9   3   7        6.29        9.42        2.50 o   0.6891E-01
  10   3   7       11.55       12.61        3.22 o   0.4462E-01
 -10   4   7       59.92       57.54        3.05 o   0.1330E-01
  -9   4   7      165.06      176.53        5.66 o   0.3797E-02
  -8   4   7       37.94       37.42        3.20 o   0.1988E-01
  -7   4   7      265.03      284.31        5.39 o   0.2182E-02
  -6   4   7     1143.86     1178.95       18.75 o   0.2351E-03
  -5   4   7      181.25      179.96        7.24 o   0.3353E-02
  -4   4   7     1218.04     1157.59       19.28 o   0.2223E-03
  -3   4   7      526.82      513.41        8.45 o   0.8653E-03
  -2   4   7     1028.74     1008.68        9.84 o   0.2996E-03
  -1   4   7     3301.16     3118.52       25.48 o   0.4224E-04
   0   4   7      449.33      429.83        6.25 o   0.1108E-02
   1   4   7     3306.57     3112.35       23.70 o   0.4245E-04
   2   4   7     1027.63     1009.59        8.95 o   0.3011E-03
   3   4   7      519.35      511.31        6.53 o   0.8972E-03
   4   4   7     1207.04     1155.91       13.06 o   0.2341E-03
   5   4   7      183.22      180.67        6.74 o   0.3411E-02
   6   4   7     1137.66     1180.88       17.60 o   0.2376E-03
   7   4   7      270.17      282.70        5.86 o   0.2150E-02
   8   4   7       37.86       38.79        3.93 o   0.1773E-01
   9   4   7      184.04      176.39        7.44 o   0.3364E-02
  10   4   7       66.08       58.40        4.68 o   0.1099E-01
 -10   5   7        7.87        8.18        2.21 o   0.7837E-01
  -9   5   7        6.93        3.40        2.29 o   0.1005E+00
  -8   5   7       27.07       37.15        2.89 o   0.2216E-01
  -7   5   7      291.79      322.22        5.79 o   0.1896E-02
  -6   5   7       64.13       72.25        4.53 o   0.1018E-01
  -5   5   7      207.20      209.33        7.26 o   0.2837E-02
  -4   5   7      220.52      206.76        7.84 o   0.2601E-02
  -3   5   7      224.85      212.60        5.45 o   0.2777E-02
  -2   5   7      663.88      644.11        9.81 o   0.6286E-03
  -1   5   7     2265.84     2154.76       20.11 o   0.8138E-04
   0   5   7      237.63      187.61        4.18 o   0.2916E-02
   1   5   7     2291.23     2148.30       18.14 o   0.8160E-04
   2   5   7      693.56      649.35        8.27 o   0.6211E-03
   3   5   7      217.58      208.81        4.43 o   0.2934E-02
   4   5   7      224.66      208.39        4.96 o   0.2839E-02
   5   5   7      195.55      209.60        5.67 o   0.3077E-02
   6   5   7       71.93       74.11        4.18 o   0.1000E-01
   7   5   7      288.48      320.22        5.77 o   0.1916E-02
   8   5   7       32.55       37.88        3.60 o   0.1908E-01
   9   5   7        7.23        3.47        3.10 o   0.6890E-01
  10   5   7        7.32        8.47        2.03 o   0.8322E-01
 -10   6   7        0.70        0.08        1.29 o   0.8970E-01
  -9   6   7        3.72        4.20        2.27 o   0.1067E+00
  -8   6   7       89.32       91.72        4.26 o   0.7767E-02
  -7   6   7       96.14      105.25        3.43 o   0.7326E-02
  -6   6   7      999.67     1026.14       11.72 o   0.3127E-03
  -5   6   7      473.95      499.13       12.08 o   0.8956E-03
  -4   6   7        4.07        7.45        2.64 o   0.6930E-01
  -3   6   7       21.41       13.08        2.47 o   0.4689E-01
  -2   6   7      447.67      420.51        8.29 o   0.1116E-02
  -1   6   7      309.40      302.34        5.25 o   0.1818E-02
   0   6   7      647.76      563.97        8.93 o   0.6966E-03
   1   6   7      305.08      301.74        5.38 o   0.1827E-02
   2   6   7      447.84      419.73        6.68 o   0.1149E-02
   3   6   7       17.05       13.19        1.80 o   0.5892E-01
   4   6   7        7.13        7.33        1.85 o   0.8436E-01
   5   6   7      483.72      501.44        9.63 o   0.9285E-03
   6   6   7      997.66     1024.17       11.00 o   0.3154E-03
   7   6   7      101.46      104.34        3.84 o   0.7081E-02
   8   6   7       90.79       92.18        5.12 o   0.7255E-02
   9   6   7        6.35        3.99        2.59 o   0.8508E-01
  10   6   7       -1.04        0.05        3.28 o   0.3745E-01
  -9   7   7      389.08      360.74        8.33 o   0.1395E-02
  -8   7   7      260.84      261.33        6.69 o   0.2215E-02
  -7   7   7      277.60      276.35        7.30 o   0.2022E-02
  -6   7   7      989.15     1033.71       12.51 o   0.3133E-03
  -5   7   7     1451.00     1575.07       23.69 o   0.1502E-03
  -4   7   7       36.87       47.83        3.79 o   0.1622E-01
  -3   7   7     1376.86     1406.76       15.86 o   0.1822E-03
  -2   7   7      128.68      140.53        4.02 o   0.4845E-02
  -1   7   7     1162.93     1100.14       12.88 o   0.2601E-03
   0   7   7        1.07        0.05        1.55 o   0.3366E+00
   1   7   7     1189.70     1101.16       12.64 o   0.2570E-03
   2   7   7      130.67      142.53        3.99 o   0.4785E-02
   3   7   7     1370.48     1407.60       16.68 o   0.1816E-03
   4   7   7       35.47       48.98        2.75 o   0.1815E-01
   5   7   7     1501.93     1578.43       18.09 o   0.1524E-03
   6   7   7      990.59     1034.96       11.37 o   0.3153E-03
   7   7   7      277.18      276.00        7.81 o   0.1994E-02
   8   7   7      271.14      259.47        8.14 o   0.2094E-02
   9   7   7      382.41      360.91        7.61 o   0.1428E-02
  -9   8   7      127.53      103.02        5.87 o   0.5891E-02
  -8   8   7      215.22      203.08        5.79 o   0.3109E-02
  -7   8   7       46.46       55.52        3.37 o   0.1406E-01
  -6   8   7      273.50      270.02        5.79 o   0.2155E-02
  -5   8   7       96.86      105.08        3.33 o   0.7265E-02
  -4   8   7       53.44       59.34        3.97 o   0.1215E-01
  -3   8   7      524.48      542.46        8.95 o   0.8411E-03
  -2   8   7      149.58      168.45        4.46 o   0.4226E-02
  -1   8   7      595.26      573.43        8.43 o   0.7524E-03
   0   8   7       42.13       22.89        2.44 o   0.2978E-01
   1   8   7      582.59      580.05        9.04 o   0.7467E-03
   2   8   7      164.94      170.88        5.10 o   0.3941E-02
   3   8   7      521.32      542.95       10.32 o   0.8244E-03
   4   8   7       58.24       60.33        3.54 o   0.1223E-01
   5   8   7       98.16      107.90        3.22 o   0.7140E-02
   6   8   7      272.88      270.26        5.29 o   0.2182E-02
   7   8   7       51.04       54.16        3.49 o   0.1373E-01
   8   8   7      220.19      202.27        6.99 o   0.2950E-02
   9   8   7      123.75      104.67        4.86 o   0.6311E-02
  -9   9   7       12.52       11.79        2.68 o   0.5389E-01
  -8   9   7      198.51      169.37        5.55 o   0.3593E-02
  -7   9   7      224.95      207.23        5.74 o   0.2906E-02
  -6   9   7      249.97      251.81        6.77 o   0.2316E-02
  -5   9   7      377.04      405.01        7.57 o   0.1283E-02
  -4   9   7       37.63       34.40        2.68 o   0.2167E-01
  -3   9   7       96.29      123.32        5.78 o   0.5691E-02
  -2   9   7      536.14      572.84       11.78 o   0.7554E-03
  -1   9   7       87.77       83.57        3.71 o   0.8517E-02
   0   9   7       33.55       36.81        2.41 o   0.2320E-01
   1   9   7       83.86       84.38        3.90 o   0.8501E-02
   2   9   7      515.73      570.75        8.99 o   0.8063E-03
   3   9   7      116.86      122.77        5.04 o   0.5636E-02
   4   9   7       31.95       34.00        2.05 o   0.2456E-01
   5   9   7      370.51      401.06        6.56 o   0.1328E-02
   6   9   7      241.09      251.57        6.69 o   0.2355E-02
   7   9   7      220.97      203.35        6.59 o   0.2877E-02
   8   9   7      185.69      168.15        5.84 o   0.3664E-02
   9   9   7        2.08       10.92        2.75 o   0.6802E-01
  -8  10   7      262.48      250.66        7.16 o   0.2322E-02
  -7  10   7       12.27       15.10        2.17 o   0.4688E-01
  -6  10   7     1275.69     1232.93       19.73 o   0.2135E-03
  -5  10   7       64.47       80.34        4.07 o   0.1004E-01
  -4  10   7      231.64      220.55        6.22 o   0.2670E-02
  -3  10   7      328.01      352.79        6.52 o   0.1540E-02
  -2  10   7      299.21      327.22        9.96 o   0.1573E-02
  -1  10   7      246.52      264.77        7.24 o   0.2203E-02
   0  10   7      286.07      314.30        6.69 o   0.1887E-02
   1  10   7      231.39      263.86        6.51 o   0.2313E-02
   2  10   7      308.10      331.25        7.69 o   0.1644E-02
   3  10   7      320.00      353.68        5.68 o   0.1578E-02
   4  10   7      226.29      221.71        5.06 o   0.2783E-02
   5  10   7       73.37       80.73        4.05 o   0.9645E-02
   6  10   7     1250.46     1230.60       22.06 o   0.2117E-03
   7  10   7        9.98       14.87        2.59 o   0.4478E-01
   8  10   7      261.84      249.43        6.30 o   0.2398E-02
  -7  11   7       13.41       12.00        2.31 o   0.5352E-01
  -6  11   7      264.50      249.88        7.48 o   0.2236E-02
  -5  11   7      140.17      131.84        5.44 o   0.5028E-02
  -4  11   7      514.66      554.86       11.82 o   0.8084E-03
  -3  11   7       98.78      105.97        3.73 o   0.6985E-02
  -2  11   7     1453.85     1495.00       14.38 o   0.1674E-03
  -1  11   7      206.55      230.03        4.21 o   0.2900E-02
   0  11   7      292.57      298.40        5.05 o   0.1981E-02
   1  11   7      206.89      233.99        4.16 o   0.2862E-02
   2  11   7     1446.37     1493.44       12.47 o   0.1696E-03
   3  11   7       99.69      102.97        3.23 o   0.7274E-02
   4  11   7      484.82      555.37        8.62 o   0.8759E-03
   5  11   7      128.81      131.61        4.73 o   0.5385E-02
   6  11   7      252.50      250.89        7.66 o   0.2257E-02
   7  11   7       16.10       12.37        2.51 o   0.4791E-01
  -7  12   7       48.38       54.19        2.72 o   0.1535E-01
  -6  12   7      170.73      167.98        5.00 o   0.3919E-02
  -5  12   7      165.96      185.65        5.11 o   0.3655E-02
  -4  12   7      149.80      168.93        5.14 o   0.4029E-02
  -3  12   7       48.32       57.74        3.06 o   0.1355E-01
  -2  12   7       30.61       26.20        2.72 o   0.2776E-01
  -1  12   7       13.67       13.80        1.81 o   0.5577E-01
   0  12   7       73.43       74.84        2.60 o   0.1048E-01
   1  12   7       16.25       13.91        1.59 o   0.5506E-01
   2  12   7       20.65       25.92        2.33 o   0.3321E-01
   3  12   7       47.92       56.50        2.71 o   0.1416E-01
   4  12   7      148.52      168.74        4.39 o   0.4166E-02
   5  12   7      169.60      183.33        5.37 o   0.3624E-02
   6  12   7      148.61      167.51        5.46 o   0.4049E-02
   7  12   7       58.09       53.67        2.95 o   0.1427E-01
  -6  13   7       32.05       28.28        2.72 o   0.2646E-01
  -5  13   7       29.88       24.66        2.81 o   0.2760E-01
  -4  13   7       -0.62        0.56        1.25 o   0.9759E-01
  -3  13   7       20.12       21.42        2.49 o   0.3659E-01
  -2  13   7       34.24       31.33        2.73 o   0.2427E-01
  -1  13   7       38.71       43.50        2.64 o   0.1810E-01
   0  13   7      104.53      118.88        3.88 o   0.6472E-02
   1  13   7       37.97       43.78        2.70 o   0.1802E-01
   2  13   7       36.07       32.13        2.57 o   0.2404E-01
   3  13   7       16.08       22.35        1.97 o   0.4146E-01
   4  13   7        0.65        0.53        1.13 o   0.1470E+00
   5  13   7       25.81       23.83        2.61 o   0.3030E-01
   6  13   7       26.20       28.70        2.36 o   0.2938E-01
  -5  14   7      206.22      162.63        6.42 o   0.3558E-02
  -4  14   7       19.11       16.06        2.13 o   0.4388E-01
  -3  14   7      151.17      138.89        4.45 o   0.4828E-02
  -2  14   7      179.05      166.85        4.46 o   0.4003E-02
  -1  14   7       31.04       30.26        2.18 o   0.2721E-01
   0  14   7       40.78       37.68        2.83 o   0.1869E-01
   1  14   7       31.89       31.42        2.49 o   0.2545E-01
   2  14   7      177.68      166.12        4.86 o   0.3968E-02
   3  14   7      146.28      137.45        4.03 o   0.5012E-02
   4  14   7       17.73       16.80        1.89 o   0.4579E-01
   5  14   7      192.55      164.63        4.96 o   0.3865E-02
  -3  15   7      148.27      141.09        3.75 o   0.4984E-02
  -2  15   7      122.37      100.79        3.68 o   0.6786E-02
  -1  15   7       15.87       13.70        1.61 o   0.5480E-01
   0  15   7        1.84        2.28        1.84 o   0.1883E+00
   1  15   7       17.09       13.56        1.78 o   0.5218E-01
   2  15   7      119.55       99.03        3.72 o   0.6912E-02
   3  15   7      151.26      140.82        4.24 o   0.4856E-02
   0   0   8     8423.16     8307.25       65.77 o   0.6626E-05
   1   0   8     1005.89      942.35       11.48 o   0.3229E-03
   2   0   8      691.39      573.17        9.45 o   0.6540E-03
   3   0   8     2554.94     2315.01       21.80 o   0.6719E-04
   4   0   8     2345.91     2258.97       20.91 o   0.7503E-04
   5   0   8        0.96        0.01        0.83 o   0.3255E+00
   6   0   8      568.47      581.73        9.58 o   0.7399E-03
   7   0   8       -0.74        1.29        1.38 o   0.6451E-01
   8   0   8       56.75       64.14        3.44 o   0.1198E-01
   9   0   8       85.12       84.69        4.92 o   0.8181E-02
  10   0   8      381.24      365.51        7.77 o   0.1401E-02
 -10   1   8      350.83      333.71        7.35 o   0.1606E-02
  -9   1   8       59.98       63.25        3.90 o   0.1193E-01
  -8   1   8      448.40      475.33        9.40 o   0.1013E-02
  -7   1   8      134.11      135.89        4.42 o   0.5273E-02
  -6   1   8      167.44      178.74        5.49 o   0.3625E-02
  -5   1   8      259.94      230.03        5.32 o   0.2542E-02
  -4   1   8      309.47      292.66        6.11 o   0.1985E-02
  -3   1   8     5268.77     4715.70       41.31 o   0.1796E-04
  -2   1   8     1419.98     1402.66       12.63 o   0.1781E-03
  -1   1   8     6186.37     5967.85       41.07 o   0.1173E-04
   0   1   8     3665.02     3588.13       27.08 o   0.3205E-04
   1   1   8     6245.03     5977.26       45.24 o   0.1159E-04
   2   1   8     1436.46     1402.40       11.45 o   0.1779E-03
   3   1   8     5234.84     4722.94       34.77 o   0.1817E-04
   4   1   8      314.16      294.04        5.48 o   0.1992E-02
   5   1   8      246.87      228.41        6.16 o   0.2548E-02
   6   1   8      159.32      175.38        5.75 o   0.3698E-02
   7   1   8      130.31      136.72        4.45 o   0.5300E-02
   8   1   8      443.96      478.41        8.20 o   0.1034E-02
   9   1   8       71.58       64.40        4.65 o   0.1041E-01
  10   1   8      353.69      334.14        8.21 o   0.1565E-02
 -10   2   8       44.08       42.07        3.21 o   0.1727E-01
  -9   2   8      112.21      114.77        4.93 o   0.6114E-02
  -8   2   8      297.83      307.32        6.66 o   0.1852E-02
  -7   2   8      362.98      357.21        7.12 o   0.1503E-02
  -6   2   8      218.17      240.00        7.19 o   0.2512E-02
  -5   2   8      579.29      595.73       10.36 o   0.7166E-03
  -4   2   8     2629.23     2366.37       25.04 o   0.6638E-04
  -3   2   8      328.66      325.28        6.72 o   0.1594E-02
  -2   2   8    10080.03     9364.18       69.75 o   0.5024E-05
  -1   2   8      425.65      414.88        5.86 o   0.1230E-02
   0   2   8     3477.79     3377.51       30.30 o   0.3697E-04
   1   2   8      402.34      409.73        6.58 o   0.1261E-02
   2   2   8    10153.52     9392.35       63.21 o   0.5004E-05
   3   2   8      338.60      330.33        5.36 o   0.1597E-02
   4   2   8     2632.83     2372.04       22.30 o   0.6672E-04
   5   2   8      584.38      605.31        9.89 o   0.7089E-03
   6   2   8      215.28      242.59        6.24 o   0.2586E-02
   7   2   8      368.83      360.41        6.15 o   0.1512E-02
   8   2   8      297.66      304.68        6.00 o   0.1894E-02
   9   2   8      112.79      113.45        4.55 o   0.6290E-02
  10   2   8       43.21       41.84        3.55 o   0.1676E-01
 -10   3   8       53.17       63.21        2.98 o   0.1265E-01
  -9   3   8      312.42      298.92        7.88 o   0.1853E-02
  -8   3   8      118.47      121.15        4.28 o   0.6037E-02
  -7   3   8      963.15     1009.11       11.28 o   0.3262E-03
  -6   3   8      334.15      362.82        9.93 o   0.1410E-02
  -5   3   8      204.53      216.63        6.69 o   0.2891E-02
  -4   3   8      893.36      887.86       12.53 o   0.3830E-03
  -3   3   8     1461.89     1342.04       14.94 o   0.1817E-03
  -2   3   8     3087.61     3014.90       22.35 o   0.4586E-04
  -1   3   8     2609.74     2519.45       19.02 o   0.6181E-04
   0   3   8      278.21      242.94        4.48 o   0.2503E-02
   1   3   8     2613.02     2520.79       18.74 o   0.6175E-04
   2   3   8     3073.29     3018.76       21.97 o   0.4595E-04
   3   3   8     1455.72     1340.62       13.80 o   0.1834E-03
   4   3   8      920.18      889.72       11.52 o   0.3799E-03
   5   3   8      210.30      219.37        6.63 o   0.2843E-02
   6   3   8      328.87      360.50        8.07 o   0.1497E-02
   7   3   8      986.51     1011.53       10.90 o   0.3223E-03
   8   3   8      114.13      122.03        4.24 o   0.6099E-02
   9   3   8      321.34      300.46        8.86 o   0.1771E-02
  10   3   8       60.25       62.87        4.60 o   0.1062E-01
 -10   4   8       45.26       42.52        2.68 o   0.1784E-01
  -9   4   8      162.30      157.17        5.19 o   0.4134E-02
  -8   4   8       25.22       28.45        2.65 o   0.2602E-01
  -7   4   8      409.09      441.63        6.78 o   0.1169E-02
  -6   4   8      184.76      200.64        7.45 o   0.2990E-02
  -5   4   8      393.21      373.44        9.61 o   0.1318E-02
  -4   4   8      565.99      583.36       11.56 o   0.7158E-03
  -3   4   8     1533.32     1366.54       15.69 o   0.1745E-03
  -2   4   8     1372.35     1330.90       12.33 o   0.1909E-03
  -1   4   8      824.35      825.60        8.77 o   0.4244E-03
   0   4   8      140.81      113.06        3.30 o   0.6336E-02
   1   4   8      824.92      825.88        8.55 o   0.4248E-03
   2   4   8     1380.35     1335.18       11.27 o   0.1907E-03
   3   4   8     1527.39     1371.05       13.25 o   0.1765E-03
   4   4   8      581.43      590.84        9.01 o   0.7264E-03
   5   4   8      383.54      375.33        9.59 o   0.1327E-02
   6   4   8      189.86      196.22        6.84 o   0.3088E-02
   7   4   8      417.90      444.69        7.36 o   0.1142E-02
   8   4   8       28.52       29.23        3.54 o   0.2186E-01
   9   4   8      166.70      159.84        7.09 o   0.3700E-02
  10   4   8       41.10       41.37        3.88 o   0.1627E-01
 -10   5   8       33.58       36.68        2.44 o   0.2318E-01
  -9   5   8       54.77       50.11        3.16 o   0.1463E-01
  -8   5   8      250.08      259.37        6.74 o   0.2283E-02
  -7   5   8      327.93      327.39        5.87 o   0.1726E-02
  -6   5   8      127.07      129.51        6.07 o   0.4913E-02
  -5   5   8       14.51       19.27        2.72 o   0.3949E-01
  -4   5   8      580.86      566.23       13.28 o   0.6827E-03
  -3   5   8      648.27      625.03        9.91 o   0.6450E-03
  -2   5   8      861.58      860.96       10.65 o   0.3971E-03
  -1   5   8      136.26      143.15        3.80 o   0.5238E-02
   0   5   8      248.67      215.00        4.93 o   0.2826E-02
   1   5   8      133.89      145.40        3.62 o   0.5257E-02
   2   5   8      893.18      859.68        9.39 o   0.3943E-03
   3   5   8      647.64      624.42        8.52 o   0.6570E-03
   4   5   8      571.50      560.73        8.35 o   0.7483E-03
   5   5   8       21.55       18.91        2.58 o   0.3716E-01
   6   5   8      127.74      132.58        5.44 o   0.5014E-02
   7   5   8      316.62      329.54        6.28 o   0.1728E-02
   8   5   8      257.70      259.31        8.26 o   0.2146E-02
   9   5   8       53.80       50.60        4.36 o   0.1293E-01
  10   5   8       30.04       36.36        3.88 o   0.1974E-01
 -10   6   8        7.43        5.96        2.48 o   0.7914E-01
  -9   6   8       48.86       42.29        3.41 o   0.1660E-01
  -8   6   8       12.76       12.75        2.64 o   0.4871E-01
  -7   6   8        0.56        2.30        1.18 o   0.8364E-01
  -6   6   8      269.90      265.38        6.03 o   0.2197E-02
  -5   6   8      303.10      314.69        9.67 o   0.1626E-02
  -4   6   8      894.11      924.32       16.71 o   0.3422E-03
  -3   6   8      359.83      369.03        7.78 o   0.1394E-02
  -2   6   8       25.64       16.48        2.48 o   0.3871E-01
  -1   6   8     1779.60     1557.64       17.27 o   0.1330E-03
   0   6   8        6.94       12.37        1.85 o   0.6854E-01
   1   6   8     1776.35     1554.88       16.30 o   0.1340E-03
   2   6   8       25.06       17.27        2.01 o   0.4160E-01
   3   6   8      354.67      366.99        7.41 o   0.1420E-02
   4   6   8      903.19      919.79       11.69 o   0.3597E-03
   5   6   8      303.06      312.20        7.58 o   0.1739E-02
   6   6   8      263.00      265.77        5.27 o   0.2261E-02
   7   6   8        0.90        2.51        1.07 o   0.9115E-01
   8   6   8       11.94       12.62        2.70 o   0.4895E-01
   9   6   8       49.64       41.79        3.48 o   0.1647E-01
  10   6   8        7.50        6.19        3.31 o   0.5685E-01
  -9   7   8      106.73      109.71        4.90 o   0.6265E-02
  -8   7   8      291.81      319.29        6.94 o   0.1835E-02
  -7   7   8      631.64      635.66       11.23 o   0.6362E-03
  -6   7   8      417.35      463.41        7.65 o   0.1102E-02
  -5   7   8      838.95      861.82       17.13 o   0.3886E-03
  -4   7   8       96.10      103.61        5.58 o   0.6498E-02
  -3   7   8      584.48      601.50        9.37 o   0.7153E-03
  -2   7   8      157.76      160.58        4.86 o   0.4097E-02
  -1   7   8       17.21       13.42        2.43 o   0.4012E-01
   0   7   8      375.61      355.83        7.61 o   0.1501E-02
   1   7   8       17.08       13.33        1.96 o   0.4387E-01
   2   7   8      157.74      158.33        4.75 o   0.4154E-02
   3   7   8      576.15      605.11        9.78 o   0.7127E-03
   4   7   8       96.21      102.04        4.45 o   0.7079E-02
   5   7   8      862.12      869.18       12.81 o   0.4003E-03
   6   7   8      431.99      462.71        7.33 o   0.1093E-02
   7   7   8      649.79      631.14       12.40 o   0.6207E-03
   8   7   8      289.23      322.10        7.50 o   0.1802E-02
   9   7   8      112.12      109.14        4.44 o   0.6352E-02
  -9   8   8      558.64      494.80       10.48 o   0.8768E-03
  -8   8   8      131.10      129.17        4.87 o   0.5314E-02
  -7   8   8      330.25      341.05        8.42 o   0.1574E-02
  -6   8   8       64.04       75.17        3.03 o   0.1078E-01
  -5   8   8      277.10      286.37        5.33 o   0.2103E-02
  -4   8   8      221.50      232.77        7.52 o   0.2569E-02
  -3   8   8       66.31       65.74        3.31 o   0.1120E-01
  -2   8   8       88.46       97.44        4.17 o   0.7661E-02
  -1   8   8      186.53      181.85        4.97 o   0.3650E-02
   0   8   8       60.06       62.42        2.96 o   0.1172E-01
   1   8   8      184.47      183.63        4.90 o   0.3651E-02
   2   8   8       83.90       97.14        3.61 o   0.8075E-02
   3   8   8       57.40       63.12        3.69 o   0.1163E-01
   4   8   8      224.14      236.09        6.34 o   0.2642E-02
   5   8   8      290.23      291.83        4.89 o   0.2050E-02
   6   8   8       73.74       78.31        3.05 o   0.1003E-01
   7   8   8      332.86      342.92        7.76 o   0.1589E-02
   8   8   8      130.44      132.64        4.88 o   0.5230E-02
   9   8   8      590.23      494.25       14.96 o   0.7779E-03
  -8   9   8      268.86      240.81        7.76 o   0.2282E-02
  -7   9   8      490.89      475.68        9.06 o   0.9625E-03
  -6   9   8        7.03       10.31        2.29 o   0.6949E-01
  -5   9   8        9.94        8.50        1.77 o   0.8053E-01
  -4   9   8      389.92      415.70        7.23 o   0.1281E-02
  -3   9   8       85.81       85.37        4.73 o   0.7979E-02
  -2   9   8      136.23      136.16        5.40 o   0.4745E-02
  -1   9   8      181.74      188.51        5.62 o   0.3349E-02
   0   9   8      194.03      196.80        5.29 o   0.3189E-02
   1   9   8      176.28      190.72        5.48 o   0.3373E-02
   2   9   8      129.23      136.43        5.23 o   0.4865E-02
   3   9   8       90.39       85.40        4.54 o   0.7952E-02
   4   9   8      385.75      415.02        5.66 o   0.1323E-02
   5   9   8        6.33        8.86        1.63 o   0.9189E-01
   6   9   8       10.16        9.98        2.45 o   0.6220E-01
   7   9   8      507.45      476.83        9.24 o   0.9430E-03
   8   9   8      259.75      240.84        7.46 o   0.2340E-02
  -8  10   8       16.49       17.92        2.32 o   0.4276E-01
  -7  10   8      325.15      299.63        7.38 o   0.1810E-02
  -6  10   8       91.68       82.66        4.85 o   0.7639E-02
  -5  10   8       66.87       73.70        3.74 o   0.1026E-01
  -4  10   8      724.57      754.03       12.22 o   0.5140E-03
  -3  10   8      287.40      283.61        5.79 o   0.2016E-02
  -2  10   8      997.86     1116.22       11.70 o   0.2904E-03
  -1  10   8      189.92      204.27        7.97 o   0.2890E-02
   0  10   8       42.06       47.88        3.43 o   0.1596E-01
   1  10   8      215.70      202.45        6.88 o   0.2911E-02
   2  10   8      989.57     1118.66       10.04 o   0.2941E-03
   3  10   8      282.86      283.82        5.03 o   0.2063E-02
   4  10   8      699.14      755.35        9.27 o   0.5399E-03
   5  10   8       61.08       71.72        4.03 o   0.1046E-01
   6  10   8       82.08       82.00        6.36 o   0.6996E-02
   7  10   8      318.34      297.46        9.05 o   0.1748E-02
   8  10   8       17.74       18.23        2.01 o   0.4402E-01
  -7  11   8       11.41       16.24        2.17 o   0.4880E-01
  -6  11   8       44.86       41.76        3.41 o   0.1740E-01
  -5  11   8        6.26       17.66        2.34 o   0.5188E-01
  -4  11   8      198.50      241.33        7.17 o   0.2577E-02
  -3  11   8      105.68      122.45        3.83 o   0.6104E-02
  -2  11   8      347.99      364.18        6.22 o   0.1548E-02
  -1  11   8      227.10      229.98        5.00 o   0.2778E-02
   0  11   8      132.08      112.66        3.70 o   0.6279E-02
   1  11   8      232.87      233.54        4.54 o   0.2750E-02
   2  11   8      354.68      367.36        5.62 o   0.1541E-02
   3  11   8      111.31      122.35        3.36 o   0.6128E-02
   4  11   8      222.04      239.64        6.13 o   0.2582E-02
   5  11   8        8.11       16.78        2.54 o   0.4915E-01
   6  11   8       41.10       40.47        3.63 o   0.1767E-01
   7  11   8       10.24       15.69        2.18 o   0.5068E-01
  -7  12   8      132.83      119.32        8.94 o   0.4305E-02
  -6  12   8      201.57      178.17        4.87 o   0.3549E-02
  -5  12   8       35.76       27.99        2.71 o   0.2457E-01
  -4  12   8        5.94        4.39        2.11 o   0.1067E+00
  -3  12   8      206.25      205.02        5.61 o   0.3009E-02
  -2  12   8      232.27      247.60        6.54 o   0.2513E-02
  -1  12   8      319.71      323.60        5.92 o   0.1721E-02
   0  12   8       77.37       80.94        2.94 o   0.9540E-02
   1  12   8      325.11      324.23        5.51 o   0.1720E-02
   2  12   8      239.52      247.57        5.97 o   0.2528E-02
   3  12   8      196.27      206.28        5.05 o   0.3110E-02
   4  12   8        2.80        4.51        1.91 o   0.1331E+00
   5  12   8       31.35       27.08        3.05 o   0.2478E-01
   6  12   8      219.44      178.80        6.28 o   0.3240E-02
   7  12   8      140.75      118.20        4.15 o   0.5797E-02
  -6  13   8       40.80       41.04        3.24 o   0.1780E-01
  -5  13   8       44.69       36.09        3.00 o   0.1874E-01
  -4  13   8      337.95      318.73        6.96 o   0.1710E-02
  -3  13   8       14.59       20.19        2.29 o   0.3799E-01
  -2  13   8       23.04       21.63        2.37 o   0.3587E-01
  -1  13   8      173.13      177.40        4.82 o   0.3835E-02
   0  13   8      331.29      341.47        6.74 o   0.1691E-02
   1  13   8      175.59      179.04        4.96 o   0.3770E-02
   2  13   8       23.74       21.98        2.32 o   0.3551E-01
   3  13   8       11.65       19.67        1.88 o   0.4318E-01
   4  13   8      338.31      321.53        6.66 o   0.1709E-02
   5  13   8       45.22       36.29        2.91 o   0.1881E-01
   6  13   8       41.54       41.29        2.57 o   0.1896E-01
  -5  14   8       65.89       57.37        4.58 o   0.1136E-01
  -4  14   8      136.91      138.28        4.47 o   0.5137E-02
  -3  14   8      183.56      173.02        4.49 o   0.3923E-02
  -2  14   8       47.45       50.90        2.70 o   0.1604E-01
  -1  14   8      133.96      118.55        3.92 o   0.5772E-02
   0  14   8        4.48        4.27        1.79 o   0.1326E+00
   1  14   8      131.96      119.12        4.54 o   0.5620E-02
   2  14   8       51.93       51.72        3.67 o   0.1408E-01
   3  14   8      181.17      170.55        5.33 o   0.3857E-02
   4  14   8      131.91      137.63        3.56 o   0.5430E-02
   5  14   8       67.47       57.37        3.93 o   0.1203E-01
  -3  15   8       69.63       69.73        4.90 o   0.9628E-02
  -2  15   8       17.77       16.12        1.90 o   0.5012E-01
  -1  15   8       26.53       22.59        1.91 o   0.3663E-01
   0  15   8        6.71        7.44        1.55 o   0.1184E+00
   1  15   8       22.37       22.87        2.19 o   0.3687E-01
   2  15   8       18.70       16.19        2.01 o   0.4818E-01
   3  15   8       76.82       70.24        3.24 o   0.1065E-01
   1   0   9     3290.41     3193.73       22.41 o   0.4124E-04
   2   0   9     7343.84     6668.53       48.54 o   0.9647E-05
   3   0   9      273.44      247.65        6.06 o   0.2242E-02
   4   0   9     1483.38     1347.58       14.56 o   0.1890E-03
   5   0   9     1200.19     1162.73       13.02 o   0.2411E-03
   6   0   9      386.57      401.84        8.41 o   0.1221E-02
   7   0   9      242.61      272.81        5.18 o   0.2345E-02
   8   0   9        5.98        5.86        2.05 o   0.9399E-01
   9   0   9       11.62       11.40        2.54 o   0.5484E-01
  10   0   9       59.01       59.22        3.23 o   0.1294E-01
 -10   1   9       48.70       50.55        2.92 o   0.1565E-01
  -9   1   9       35.68       37.81        3.20 o   0.1972E-01
  -8   1   9      158.54      173.74        5.58 o   0.3835E-02
  -7   1   9       83.74       90.40        3.32 o   0.8168E-02
  -6   1   9      281.44      300.19        7.49 o   0.1924E-02
  -5   1   9        8.98       13.32        1.90 o   0.6056E-01
  -4   1   9      510.94      475.77        8.28 o   0.9469E-03
  -3   1   9      696.35      741.79        9.67 o   0.5238E-03
  -2   1   9     1792.55     1712.90       19.10 o   0.1241E-03
  -1   1   9      765.74      751.77       10.41 o   0.4821E-03
   0   1   9      949.73      847.18        9.12 o   0.4270E-03
   1   1   9      753.82      747.87        7.21 o   0.5021E-03
   2   1   9     1792.88     1711.23       14.94 o   0.1264E-03
   3   1   9      691.68      743.90        8.27 o   0.5311E-03
   4   1   9      509.09      472.10        7.38 o   0.9673E-03
   5   1   9       13.49       13.75        2.12 o   0.5174E-01
   6   1   9      272.80      300.69        7.33 o   0.1953E-02
   7   1   9       86.70       92.00        3.03 o   0.8107E-02
   8   1   9      170.00      171.69        4.75 o   0.3898E-02
   9   1   9       38.55       37.91        3.36 o   0.1888E-01
  10   1   9       50.91       50.09        3.34 o   0.1490E-01
 -10   2   9      214.91      203.05        6.06 o   0.3017E-02
  -9   2   9      212.32      202.47        5.98 o   0.3104E-02
  -8   2   9       49.31       59.31        3.22 o   0.1299E-01
  -7   2   9      187.18      173.94        4.45 o   0.3827E-02
  -6   2   9       40.30       41.07        3.61 o   0.1728E-01
  -5   2   9      877.47      878.55       14.33 o   0.3812E-03
  -4   2   9      826.13      855.62       11.81 o   0.4158E-03
  -3   2   9     2168.30     1975.46       22.34 o   0.9162E-04
  -2   2   9      329.74      311.36        6.06 o   0.1872E-02
  -1   2   9      839.82      767.67        9.25 o   0.4605E-03
   0   2   9       10.40        5.28        1.67 o   0.1030E+00
   1   2   9      857.23      760.82        7.98 o   0.4639E-03
   2   2   9      334.34      313.77        5.78 o   0.1860E-02
   3   2   9     2165.21     1957.66       18.84 o   0.9382E-04
   4   2   9      805.62      848.32       11.83 o   0.4246E-03
   5   2   9      885.03      872.60       12.86 o   0.3878E-03
   6   2   9       43.78       41.10        3.31 o   0.1751E-01
   7   2   9      179.73      175.60        4.18 o   0.3900E-02
   8   2   9       52.92       57.80        3.59 o   0.1252E-01
   9   2   9      217.34      204.65        6.52 o   0.2989E-02
  10   2   9      204.74      200.87        6.54 o   0.3039E-02
 -10   3   9       24.68       24.94        2.22 o   0.3048E-01
  -9   3   9       89.99      105.88        4.38 o   0.6871E-02
  -8   3   9      126.80      126.24        4.97 o   0.5460E-02
  -7   3   9     1021.40     1074.21       11.19 o   0.2993E-03
  -6   3   9      421.56      420.87       11.32 o   0.1095E-02
  -5   3   9      531.00      558.78       11.26 o   0.7757E-03
  -4   3   9       32.59       42.12        2.60 o   0.1957E-01
  -3   3   9     1235.42     1183.59       13.11 o   0.2277E-03
  -2   3   9      663.04      597.53        8.17 o   0.6542E-03
  -1   3   9      403.86      405.71        6.00 o   0.1282E-02
   0   3   9      685.75      694.83        7.29 o   0.6273E-03
   1   3   9      392.17      404.94        4.85 o   0.1323E-02
   2   3   9      670.79      599.42        7.76 o   0.6513E-03
   3   3   9     1226.59     1188.55       13.42 o   0.2272E-03
   4   3   9       27.56       41.99        2.33 o   0.2097E-01
   5   3   9      544.41      562.62        9.94 o   0.7793E-03
   6   3   9      397.85      417.64        9.84 o   0.1169E-02
   7   3   9     1021.50     1079.69       11.66 o   0.2968E-03
   8   3   9      136.54      129.01        4.80 o   0.5289E-02
   9   3   9       95.19      105.14        4.47 o   0.6754E-02
  10   3   9       27.29       23.87        3.45 o   0.2498E-01
 -10   4   9       57.38       59.61        3.01 o   0.1264E-01
  -9   4   9      201.99      208.73        6.02 o   0.3079E-02
  -8   4   9       55.00       54.80        3.57 o   0.1355E-01
  -7   4   9     1011.18     1079.21       11.07 o   0.2927E-03
  -6   4   9      820.14      888.44       16.49 o   0.3782E-03
  -5   4   9      168.10      171.45        6.83 o   0.3579E-02
  -4   4   9     1317.50     1336.63       19.53 o   0.1836E-03
  -3   4   9      623.12      639.49        9.70 o   0.6582E-03
  -2   4   9      997.30      919.30       10.80 o   0.3377E-03
  -1   4   9       79.93       74.85        2.70 o   0.1079E-01
   0   4   9        5.57        6.20        1.46 o   0.9857E-01
   1   4   9       77.81       74.38        2.52 o   0.1105E-01
   2   4   9      984.83      913.18       10.08 o   0.3439E-03
   3   4   9      648.20      643.10        8.03 o   0.6547E-03
   4   4   9     1317.89     1334.50       13.51 o   0.1908E-03
   5   4   9      170.52      172.57        6.12 o   0.3667E-02
   6   4   9      848.13      887.96       14.99 o   0.3792E-03
   7   4   9     1016.07     1082.66       11.53 o   0.2901E-03
   8   4   9       47.33       55.37        3.77 o   0.1379E-01
   9   4   9      210.21      212.08        7.75 o   0.2799E-02
  10   4   9       57.49       60.12        4.16 o   0.1138E-01
 -10   5   9       -0.65        0.44        1.08 o   0.1805E+00
  -9   5   9      252.90      222.85        6.54 o   0.2574E-02
  -8   5   9       39.04       42.60        3.69 o   0.1755E-01
  -7   5   9      433.64      456.40        6.82 o   0.1107E-02
  -6   5   9     1262.52     1364.68       12.93 o   0.2002E-03
  -5   5   9      793.22      834.86       15.06 o   0.4117E-03
  -4   5   9     1054.60     1051.79       18.98 o   0.2712E-03
  -3   5   9      513.36      492.58        9.24 o   0.9158E-03
  -2   5   9      205.19      190.51        4.92 o   0.3249E-02
  -1   5   9     1408.76     1400.51       14.66 o   0.1784E-03
   0   5   9      207.61      223.26        4.79 o   0.3078E-02
   1   5   9     1413.93     1399.97       14.02 o   0.1787E-03
   2   5   9      197.82      190.81        4.42 o   0.3348E-02
   3   5   9      546.02      491.02        7.89 o   0.9104E-03
   4   5   9     1057.01     1049.87       12.02 o   0.2882E-03
   5   5   9      832.62      840.67       13.15 o   0.4085E-03
   6   5   9     1291.70     1364.66       13.28 o   0.1975E-03
   7   5   9      433.60      459.23        7.40 o   0.1091E-02
   8   5   9       42.03       42.80        3.88 o   0.1674E-01
   9   5   9      259.98      226.45        8.35 o   0.2357E-02
  10   5   9       -0.76        0.50        1.30 o   0.8705E-01
  -9   6   9      203.16      189.70        5.54 o   0.3304E-02
  -8   6   9       37.16       43.03        3.55 o   0.1696E-01
  -7   6   9      136.34      133.65        4.16 o   0.5340E-02
  -6   6   9        6.40        6.63        1.98 o   0.8573E-01
  -5   6   9      287.19      307.63        9.49 o   0.1759E-02
  -4   6   9     1053.52     1070.33       18.77 o   0.2745E-03
  -3   6   9      302.41      303.57        7.14 o   0.1859E-02
  -2   6   9      969.26     1013.40       13.79 o   0.3108E-03
  -1   6   9      477.82      463.43        8.06 o   0.1010E-02
   0   6   9      967.83     1021.80       12.47 o   0.3058E-03
   1   6   9      490.88      461.79        8.99 o   0.9849E-03
   2   6   9      989.98     1013.75       12.09 o   0.3117E-03
   3   6   9      314.63      306.98        7.14 o   0.1812E-02
   4   6   9     1092.46     1079.43       13.34 o   0.2803E-03
   5   6   9      293.44      310.60        7.49 o   0.1841E-02
   6   6   9        6.40        6.29        1.84 o   0.9219E-01
   7   6   9      137.18      134.70        5.84 o   0.4866E-02
   8   6   9       42.12       43.85        3.41 o   0.1653E-01
   9   6   9      201.27      190.11        6.69 o   0.3166E-02
  -9   7   9      101.87       87.69        4.14 o   0.7762E-02
  -8   7   9      129.82      130.70        5.36 o   0.5122E-02
  -7   7   9      283.52      294.63        7.87 o   0.1881E-02
  -6   7   9      537.12      541.91        8.36 o   0.8331E-03
  -5   7   9     1827.84     1878.33       15.78 o   0.1117E-03
  -4   7   9      473.43      503.75       11.65 o   0.8839E-03
  -3   7   9       34.51       39.39        2.67 o   0.1959E-01
  -2   7   9      300.82      313.03        6.85 o   0.1760E-02
  -1   7   9      312.19      302.43        7.27 o   0.1755E-02
   0   7   9     1174.35     1148.18       15.44 o   0.2385E-03
   1   7   9      308.96      302.68        7.33 o   0.1759E-02
   2   7   9      307.85      317.63        7.39 o   0.1702E-02
   3   7   9       30.06       39.55        2.62 o   0.2035E-01
   4   7   9      477.57      505.00        9.22 o   0.9199E-03
   5   7   9     1861.88     1879.64       15.28 o   0.1106E-03
   6   7   9      539.14      548.95        8.25 o   0.8233E-03
   7   7   9      292.44      292.88        7.37 o   0.1893E-02
   8   7   9      123.78      127.67        4.53 o   0.5522E-02
   9   7   9      101.88       89.15        4.49 o   0.7515E-02
  -9   8   9      167.04      149.14        6.20 o   0.4127E-02
  -8   8   9      174.35      165.65        6.61 o   0.3697E-02
  -7   8   9        4.59        7.20        2.37 o   0.8270E-01
  -6   8   9      243.45      258.97        6.74 o   0.2313E-02
  -5   8   9      357.43      359.05        6.32 o   0.1539E-02
  -4   8   9      574.40      608.98       12.83 o   0.6703E-03
  -3   8   9      416.07      435.57        8.11 o   0.1176E-02
  -2   8   9      589.68      617.86       10.97 o   0.6692E-03
  -1   8   9       52.08       55.05        2.88 o   0.1413E-01
   0   8   9      155.33      177.52        5.02 o   0.3828E-02
   1   8   9       48.76       54.59        3.44 o   0.1378E-01
   2   8   9      589.12      615.46       11.08 o   0.6708E-03
   3   8   9      423.98      436.63        9.39 o   0.1134E-02
   4   8   9      587.06      602.03       11.48 o   0.6855E-03
   5   8   9      341.22      356.22        5.90 o   0.1594E-02
   6   8   9      241.51      259.94        6.46 o   0.2333E-02
   7   8   9        8.16        7.80        2.23 o   0.7640E-01
   8   8   9      172.54      168.21        4.99 o   0.3947E-02
   9   8   9      163.50      149.33        9.91 o   0.3329E-02
  -8   9   9       61.44       52.54        3.86 o   0.1271E-01
  -7   9   9       18.69       21.20        2.84 o   0.3428E-01
  -6   9   9       37.29       37.57        3.07 o   0.1926E-01
  -5   9   9      125.28      133.52        3.76 o   0.5488E-02
  -4   9   9       56.45       53.91        2.82 o   0.1435E-01
  -3   9   9      101.54      114.92        3.67 o   0.6682E-02
  -2   9   9      109.50      113.37        4.87 o   0.6061E-02
  -1   9   9      139.81      123.14        5.02 o   0.5094E-02
   0   9   9       37.01       43.66        2.91 o   0.1911E-01
   1   9   9      139.57      123.28        5.46 o   0.4977E-02
   2   9   9      110.83      114.28        5.45 o   0.5794E-02
   3   9   9      114.12      114.31        3.91 o   0.6366E-02
   4   9   9       57.19       54.72        2.48 o   0.1453E-01
   5   9   9      122.70      132.08        3.75 o   0.5574E-02
   6   9   9       35.21       36.92        3.26 o   0.1928E-01
   7   9   9       21.67       21.70        2.42 o   0.3529E-01
   8   9   9       62.98       52.09        3.33 o   0.1331E-01
  -8  10   9       34.52       33.01        3.19 o   0.2199E-01
  -7  10   9      139.08      141.66        4.71 o   0.4679E-02
  -6  10   9       57.71       51.05        4.52 o   0.1258E-01
  -5  10   9       33.18       38.16        3.08 o   0.1974E-01
  -4  10   9       49.03       56.10        3.63 o   0.1322E-01
  -3  10   9      114.27      128.54        3.93 o   0.5786E-02
  -2  10   9      100.01      108.87        3.37 o   0.6939E-02
  -1  10   9      174.03      170.42        4.50 o   0.3877E-02
   0  10   9        2.95        5.95        1.88 o   0.1135E+00
   1  10   9      180.18      169.14        4.41 o   0.3856E-02
   2  10   9      105.61      110.60        3.25 o   0.6775E-02
   3  10   9      117.69      132.15        3.32 o   0.5764E-02
   4  10   9       41.67       54.35        2.39 o   0.1568E-01
   5  10   9       33.35       36.72        3.63 o   0.1874E-01
   6  10   9       54.05       50.20        3.92 o   0.1384E-01
   7  10   9      147.44      140.62        5.25 o   0.4494E-02
   8  10   9       37.21       32.49        3.08 o   0.2200E-01
  -7  11   9       33.25       32.39        2.58 o   0.2494E-01
  -6  11   9      146.01      134.68        4.92 o   0.5012E-02
  -5  11   9      318.74      332.25        8.57 o   0.1653E-02
  -4  11   9       23.96       20.36        3.24 o   0.2947E-01
  -3  11   9      214.00      244.91        5.51 o   0.2608E-02
  -2  11   9       22.41       29.65        1.98 o   0.3068E-01
  -1  11   9      229.93      245.50        5.25 o   0.2532E-02
   0  11   9      868.74      950.01       10.92 o   0.3692E-03
   1  11   9      221.88      244.12        4.95 o   0.2597E-02
   2  11   9       24.46       29.85        1.85 o   0.3028E-01
   3  11   9      215.13      243.17        4.69 o   0.2677E-02
   4  11   9       20.99       20.46        2.35 o   0.3576E-01
   5  11   9      304.50      331.85        7.78 o   0.1722E-02
   6  11   9      136.63      136.26        5.49 o   0.4950E-02
   7  11   9       40.94       33.90        2.89 o   0.2183E-01
  -6  12   9       55.43       53.86        2.63 o   0.1480E-01
  -5  12   9       13.29       20.81        2.31 o   0.4023E-01
  -4  12   9      190.59      196.32        5.58 o   0.3211E-02
  -3  12   9      280.87      287.50        6.93 o   0.1988E-02
  -2  12   9      134.50      150.09        5.00 o   0.4575E-02
  -1  12   9       43.23       36.22        2.63 o   0.2039E-01
   0  12   9       54.15       49.62        3.27 o   0.1466E-01
   1  12   9       39.45       35.64        2.80 o   0.2080E-01
   2  12   9      127.81      152.85        4.39 o   0.4718E-02
   3  12   9      265.07      286.82        5.79 o   0.2099E-02
   4  12   9      193.34      198.28        5.38 o   0.3195E-02
   5  12   9       17.78       20.62        2.34 o   0.3775E-01
   6  12   9       54.20       52.94        3.31 o   0.1420E-01
  -5  13   9       39.44       37.90        2.75 o   0.2030E-01
  -4  13   9       66.29       56.52        3.66 o   0.1234E-01
  -3  13   9      332.79      354.14        7.69 o   0.1591E-02
  -2  13   9       73.93       67.53        3.91 o   0.1047E-01
  -1  13   9      101.53      110.24        3.72 o   0.6991E-02
   0  13   9        0.84        1.22        1.09 o   0.1571E+00
   1  13   9       97.29      110.49        4.01 o   0.6968E-02
   2  13   9       67.04       67.18        3.23 o   0.1144E-01
   3  13   9      339.76      355.98        6.45 o   0.1615E-02
   4  13   9       65.26       55.99        3.00 o   0.1319E-01
   5  13   9       40.19       38.05        2.70 o   0.2025E-01
   6  13   9      314.82      244.33        9.86 o   0.1968E-02
  -4  14   9      163.50      155.30        4.83 o   0.4281E-02
  -3  14   9       97.48       83.47        3.74 o   0.8371E-02
  -2  14   9      107.98       89.83        3.60 o   0.7776E-02
  -1  14   9       56.28       56.88        2.67 o   0.1383E-01
   0  14   9       21.03       21.05        2.30 o   0.3480E-01
   1  14   9       57.74       56.34        3.16 o   0.1327E-01
   2  14   9      117.39       91.69        4.49 o   0.7047E-02
   3  14   9       86.65       84.36        3.70 o   0.8698E-02
   4  14   9      165.63      159.08        4.38 o   0.4264E-02
  -3  15   9       41.02       42.53        3.83 o   0.1649E-01
  -2  15   9       53.77       53.29        3.16 o   0.1372E-01
  -1  15   9      257.15      212.44        6.06 o   0.2708E-02
   0  15   9       13.36        8.54        2.11 o   0.7790E-01
   1  15   9      241.91      211.45        6.11 o   0.2785E-02
   2  15   9       59.86       53.18        3.06 o   0.1338E-01
   3  15   9       43.56       42.19        2.74 o   0.1845E-01
   0   0  10     1408.10     1251.35       16.57 o   0.1979E-03
   1   0  10    11246.70    10254.05       67.89 o   0.4116E-05
   2   0  10      462.35      370.41        7.73 o   0.1243E-02
   3   0  10      282.60      233.27        6.37 o   0.2249E-02
   4   0  10     1150.39     1088.51       14.86 o   0.2617E-03
   5   0  10      162.36      175.42        4.69 o   0.3718E-02
   6   0  10      144.00      144.63        5.65 o   0.4549E-02
   7   0  10      151.33      160.25        4.66 o   0.4197E-02
   8   0  10      232.69      258.42        6.23 o   0.2367E-02
   9   0  10      105.22      107.13        4.24 o   0.6599E-02
  10   0  10       10.91       12.73        1.96 o   0.5776E-01
 -10   1  10      212.37      207.49        5.91 o   0.3034E-02
  -9   1  10       53.04       57.15        3.57 o   0.1312E-01
  -8   1  10      193.33      209.80        6.07 o   0.3024E-02
  -7   1  10       75.28       77.50        3.12 o   0.9634E-02
  -6   1  10      450.82      485.63       11.00 o   0.9476E-03
  -5   1  10      467.39      467.64        8.04 o   0.1008E-02
  -4   1  10      257.27      230.74        5.85 o   0.2541E-02
  -3   1  10      106.03      119.41        4.14 o   0.6155E-02
  -2   1  10     3236.36     2993.16       28.81 o   0.4305E-04
  -1   1  10      374.51      339.28        6.54 o   0.1626E-02
   0   1  10     1796.10     1743.63       13.25 o   0.1196E-03
   1   1  10      372.43      333.45        5.38 o   0.1690E-02
   2   1  10     3260.64     2987.22       25.00 o   0.4333E-04
   3   1  10      101.82      117.71        3.45 o   0.6500E-02
   4   1  10      259.57      232.81        5.70 o   0.2527E-02
   5   1  10      466.51      463.81        8.05 o   0.1016E-02
   6   1  10      445.60      480.53        9.55 o   0.9890E-03
   7   1  10       75.32       77.26        2.82 o   0.9815E-02
   8   1  10      198.31      208.28        5.71 o   0.3050E-02
   9   1  10       47.83       57.56        3.51 o   0.1354E-01
  10   1  10      204.37      208.71        5.78 o   0.3082E-02
 -10   2  10       23.03       23.67        2.44 o   0.3214E-01
  -9   2  10       79.17       82.41        3.78 o   0.9140E-02
  -8   2  10      254.73      228.23        6.92 o   0.2532E-02
  -7   2  10      881.92      932.69       10.73 o   0.3744E-03
  -6   2  10     1371.17     1435.86       20.06 o   0.1738E-03
  -5   2  10       57.16       62.17        3.39 o   0.1156E-01
  -4   2  10      361.26      368.73        7.58 o   0.1453E-02
  -3   2  10     1068.83      970.61       14.22 o   0.2977E-03
  -2   2  10      443.65      397.43        8.27 o   0.1214E-02
  -1   2  10      593.04      564.14        7.62 o   0.7583E-03
   0   2  10      351.17      320.41        5.82 o   0.1599E-02
   1   2  10      605.40      561.89        6.25 o   0.7638E-03
   2   2  10      443.82      397.71        7.01 o   0.1242E-02
   3   2  10     1065.76      973.68       11.88 o   0.3028E-03
   4   2  10      367.71      372.31        8.62 o   0.1397E-02
   5   2  10       58.51       61.38        3.43 o   0.1153E-01
   6   2  10     1391.71     1449.89       21.29 o   0.1693E-03
   7   2  10      903.53      932.15       10.42 o   0.3709E-03
   8   2  10      253.92      233.32        6.45 o   0.2536E-02
   9   2  10       85.37       84.01        4.29 o   0.8498E-02
  10   2  10       22.86       22.71        2.70 o   0.3152E-01
 -10   3  10       38.73       45.49        2.72 o   0.1757E-01
  -9   3  10      258.22      275.07        6.85 o   0.2153E-02
  -8   3  10      371.92      387.64        7.83 o   0.1367E-02
  -7   3  10       70.73       76.67        3.08 o   0.1018E-01
  -6   3  10      897.31      983.17       17.25 o   0.3279E-03
  -5   3  10     1110.65     1156.59       16.77 o   0.2478E-03
  -4   3  10      320.76      306.51        7.13 o   0.1773E-02
  -3   3  10      239.63      226.41        5.67 o   0.2626E-02
  -2   3  10       45.10       40.86        2.46 o   0.1869E-01
  -1   3  10       63.55       73.30        2.79 o   0.1254E-01
   0   3  10       25.19       39.72        1.88 o   0.2585E-01
   1   3  10       67.56       73.70        2.23 o   0.1267E-01
   2   3  10       44.77       41.03        2.23 o   0.1903E-01
   3   3  10      240.64      228.22        5.66 o   0.2606E-02
   4   3  10      312.32      303.35        7.73 o   0.1778E-02
   5   3  10     1128.06     1155.74       15.39 o   0.2487E-03
   6   3  10      924.72      984.14       16.67 o   0.3249E-03
   7   3  10       61.32       77.13        2.73 o   0.1082E-01
   8   3  10      376.48      389.13        7.86 o   0.1355E-02
   9   3  10      264.32      273.03        7.66 o   0.2092E-02
  10   3  10       49.32       45.45        3.97 o   0.1438E-01
 -10   4  10      120.40      114.00        3.91 o   0.6398E-02
  -9   4  10       38.43       38.62        3.03 o   0.1994E-01
  -8   4  10      326.55      333.12        8.34 o   0.1603E-02
  -7   4  10      210.62      227.03        5.13 o   0.2902E-02
  -6   4  10     2183.44     2288.92       23.31 o   0.7719E-04
  -5   4  10     1364.29     1389.09       21.38 o   0.1798E-03
  -4   4  10     1234.62     1202.95       18.99 o   0.2172E-03
  -3   4  10       11.36        8.65        2.40 o   0.7190E-01
  -2   4  10     1352.98     1320.58       14.37 o   0.1923E-03
  -1   4  10      544.70      505.65        7.34 o   0.8659E-03
   0   4  10       48.85       46.19        2.37 o   0.1782E-01
   1   4  10      533.76      500.62        6.86 o   0.8876E-03
   2   4  10     1332.73     1321.84       12.18 o   0.1959E-03
   3   4  10       10.37        9.26        1.89 o   0.8568E-01
   4   4  10     1252.13     1211.18       14.03 o   0.2220E-03
   5   4  10     1374.68     1387.58       17.92 o   0.1837E-03
   6   4  10     2228.14     2283.66       21.35 o   0.7703E-04
   7   4  10      205.47      225.63        5.04 o   0.2950E-02
   8   4  10      309.50      331.66        8.29 o   0.1645E-02
   9   4  10       40.41       38.69        4.65 o   0.1577E-01
  10   4  10      127.31      113.81        5.49 o   0.5735E-02
 -10   5  10       24.75       25.83        4.60 o   0.2169E-01
  -9   5  10       42.80       36.97        3.24 o   0.1936E-01
  -8   5  10      199.87      192.84        7.00 o   0.3061E-02
  -7   5  10      134.56      147.30        3.81 o   0.4915E-02
  -6   5  10      365.95      385.80        6.13 o   0.1414E-02
  -5   5  10     1304.38     1385.11       20.47 o   0.1825E-03
  -4   5  10     1286.06     1309.36       23.89 o   0.1892E-03
  -3   5  10      676.76      696.72       12.96 o   0.5487E-03
  -2   5  10       82.27       68.42        3.35 o   0.1030E-01
  -1   5  10      396.70      364.94        6.93 o   0.1445E-02
   0   5  10      313.64      307.49        5.93 o   0.1820E-02
   1   5  10      397.01      363.16        6.74 o   0.1455E-02
   2   5  10       79.40       68.81        2.91 o   0.1071E-01
   3   5  10      698.60      690.29       10.32 o   0.5639E-03
   4   5  10     1298.12     1307.33       16.30 o   0.2001E-03
   5   5  10     1314.10     1382.14       19.37 o   0.1837E-03
   6   5  10      355.88      387.55        6.18 o   0.1425E-02
   7   5  10      136.08      147.34        4.11 o   0.4838E-02
   8   5  10      187.66      192.40        7.00 o   0.3136E-02
   9   5  10       34.75       36.99        4.10 o   0.1823E-01
  10   5  10       30.46       25.31        4.82 o   0.1999E-01
  -9   6  10       27.81       20.76        2.73 o   0.3208E-01
  -8   6  10       30.09       23.89        3.38 o   0.2574E-01
  -7   6  10        3.81        4.95        2.20 o   0.9915E-01
  -6   6  10      926.93      943.57       12.02 o   0.3511E-03
  -5   6  10      268.60      307.46        9.26 o   0.1776E-02
  -4   6  10      732.96      756.39       16.46 o   0.4538E-03
  -3   6  10      237.74      234.65        6.49 o   0.2417E-02
  -2   6  10      107.28      105.44        4.06 o   0.6909E-02
  -1   6  10       31.18       25.93        2.49 o   0.2771E-01
   0   6  10      600.43      558.07        9.60 o   0.7512E-03
   1   6  10       27.27       25.04        2.50 o   0.2940E-01
   2   6  10      117.04      108.22        4.29 o   0.6504E-02
   3   6  10      234.10      231.29        6.64 o   0.2445E-02
   4   6  10      737.25      753.93       11.31 o   0.4854E-03
   5   6  10      281.19      305.63        7.59 o   0.1848E-02
   6   6  10      933.41      942.01       11.35 o   0.3524E-03
   7   6  10        3.08        5.04        2.88 o   0.7495E-01
   8   6  10       25.08       24.31        2.93 o   0.2910E-01
   9   6  10       19.29       20.36        3.34 o   0.3182E-01
  -9   7  10       71.16       75.41        4.49 o   0.9166E-02
  -8   7  10       71.99       66.78        4.78 o   0.9696E-02
  -7   7  10      122.44      127.55        5.77 o   0.5070E-02
  -6   7  10      340.40      361.88        6.52 o   0.1499E-02
  -5   7  10      245.33      254.85        5.16 o   0.2380E-02
  -4   7  10      242.44      234.52        8.82 o   0.2348E-02
  -3   7  10      121.08      141.06        4.74 o   0.5131E-02
  -2   7  10      124.86      120.91        4.56 o   0.5507E-02
  -1   7  10        8.42       10.48        2.10 o   0.6981E-01
   0   7  10       15.29       13.62        2.44 o   0.5316E-01
   1   7  10        6.94       10.52        2.23 o   0.6923E-01
   2   7  10      130.84      122.42        5.00 o   0.5256E-02
   3   7  10      122.81      141.16        6.21 o   0.4715E-02
   4   7  10      247.32      234.43        7.82 o   0.2426E-02
   5   7  10      253.61      253.06        5.25 o   0.2355E-02
   6   7  10      355.20      361.40        6.58 o   0.1472E-02
   7   7  10      126.46      125.57        4.96 o   0.5295E-02
   8   7  10       68.57       66.13        3.80 o   0.1078E-01
   9   7  10       84.08       74.77        4.68 o   0.8620E-02
  -9   8  10       15.63       18.20        2.99 o   0.3733E-01
  -8   8  10       85.05       75.29        4.68 o   0.8739E-02
  -7   8  10        7.83        5.89        2.61 o   0.7311E-01
  -6   8  10      240.03      246.65        7.17 o   0.2353E-02
  -5   8  10       66.52       61.81        3.06 o   0.1229E-01
  -4   8  10      390.28      414.66        6.59 o   0.1291E-02
  -3   8  10      178.12      193.29        5.39 o   0.3373E-02
  -2   8  10      483.79      494.76        9.95 o   0.9319E-03
  -1   8  10       48.27       44.23        3.16 o   0.1567E-01
   0   8  10      523.31      536.46       10.39 o   0.8294E-03
   1   8  10       38.25       42.78        3.10 o   0.1717E-01
   2   8  10      485.00      497.79       10.11 o   0.9238E-03
   3   8  10      178.61      188.71        7.61 o   0.3121E-02
   4   8  10      394.17      414.55        6.59 o   0.1286E-02
   5   8  10       59.08       59.57        2.81 o   0.1333E-01
   6   8  10      251.83      248.30        6.93 o   0.2317E-02
   7   8  10        3.96        5.72        2.24 o   0.9602E-01
   8   8  10       84.27       75.84        3.98 o   0.9220E-02
  -8   9  10      248.56      216.93        6.95 o   0.2626E-02
  -7   9  10      117.19      111.62        5.10 o   0.5914E-02
  -6   9  10      132.19      141.42        5.32 o   0.4848E-02
  -5   9  10      196.20      224.37        7.16 o   0.2735E-02
  -4   9  10       32.11       34.05        2.56 o   0.2283E-01
  -3   9  10       38.66       41.27        2.37 o   0.2001E-01
  -2   9  10       58.73       62.63        4.14 o   0.1098E-01
  -1   9  10      707.64      730.40       11.86 o   0.5233E-03
   0   9  10        4.60        2.44        2.12 o   0.1160E+00
   1   9  10      719.70      730.81       12.98 o   0.5114E-03
   2   9  10       67.85       63.39        4.47 o   0.1016E-01
   3   9  10       38.39       41.91        2.25 o   0.2006E-01
   4   9  10       30.16       34.00        2.20 o   0.2419E-01
   5   9  10      199.38      227.65        7.35 o   0.2672E-02
   6   9  10      139.15      142.02        5.40 o   0.4731E-02
   7   9  10      115.72      113.80        4.99 o   0.5910E-02
   8   9  10      259.25      215.19        6.09 o   0.2670E-02
  -8  10  10      122.80      110.98        8.34 o   0.4678E-02
  -7  10  10       11.93        7.73        2.03 o   0.7475E-01
  -6  10  10      151.89      151.08        6.45 o   0.4070E-02
  -5  10  10       95.85       96.91        5.01 o   0.6992E-02
  -4  10  10       36.89       36.93        3.35 o   0.1920E-01
  -3  10  10      277.37      286.21        6.67 o   0.2047E-02
  -2  10  10      442.27      450.59        7.03 o   0.1124E-02
  -1  10  10       95.82      113.53        3.17 o   0.7054E-02
   0  10  10       94.58      107.64        3.04 o   0.7282E-02
   1  10  10       96.12      114.27        3.09 o   0.7036E-02
   2  10  10      442.93      449.73        6.32 o   0.1138E-02
   3  10  10      278.61      288.86        4.98 o   0.2114E-02
   4  10  10       31.83       37.89        2.36 o   0.2213E-01
   5  10  10       92.28       99.41        4.21 o   0.7347E-02
   6  10  10      151.72      149.64        5.38 o   0.4320E-02
   7  10  10       11.59        6.83        1.86 o   0.8303E-01
  -7  11  10       75.62       70.70        3.30 o   0.1054E-01
  -6  11  10       29.38       31.81        2.62 o   0.2446E-01
  -5  11  10       78.31       85.73        5.01 o   0.7975E-02
  -4  11  10      369.69      392.90        9.62 o   0.1299E-02
  -3  11  10      690.66      675.29       12.41 o   0.5656E-03
  -2  11  10      127.39      147.83        3.97 o   0.5109E-02
  -1  11  10       71.81       64.52        3.09 o   0.1157E-01
   0  11  10        7.50        9.71        1.73 o   0.9074E-01
   1  11  10       69.05       62.59        2.74 o   0.1225E-01
   2  11  10      135.62      150.25        3.41 o   0.5042E-02
   3  11  10      658.42      680.02        9.69 o   0.5956E-03
   4  11  10      363.91      389.24        7.63 o   0.1379E-02
   5  11  10       77.13       84.89        3.79 o   0.8820E-02
   6  11  10       29.88       31.07        3.04 o   0.2329E-01
   7  11  10       71.37       69.51        3.30 o   0.1086E-01
  -6  12  10      225.51      246.25        6.50 o   0.2538E-02
  -5  12  10       21.28       19.76        2.67 o   0.3350E-01
  -4  12  10      191.37      188.88        6.42 o   0.3238E-02
  -3  12  10       78.80       85.23        3.84 o   0.8893E-02
  -2  12  10      259.12      296.79        6.70 o   0.2005E-02
  -1  12  10      344.03      355.60        7.32 o   0.1525E-02
   0  12  10      117.80      143.53        4.44 o   0.5117E-02
   1  12  10      355.50      358.89        7.65 o   0.1482E-02
   2  12  10      256.90      295.45        5.75 o   0.2068E-02
   3  12  10       75.91       85.80        3.40 o   0.9221E-02
   4  12  10      196.20      188.08        5.20 o   0.3371E-02
   5  12  10       23.95       20.82        2.30 o   0.3362E-01
   6  12  10      255.30      245.18        6.28 o   0.2442E-02
  -5  13  10      246.75      221.16        6.52 o   0.2567E-02
  -4  13  10       29.20       25.90        2.67 o   0.2665E-01
  -3  13  10       11.63        9.68        2.01 o   0.6166E-01
  -2  13  10       69.32       67.71        3.47 o   0.1066E-01
  -1  13  10      211.34      216.14        5.48 o   0.2962E-02
   0  13  10      190.11      190.57        5.30 o   0.3545E-02
   1  13  10      207.10      217.20        5.24 o   0.2997E-02
   2  13  10       66.72       67.55        3.56 o   0.1073E-01
   3  13  10        7.57        9.31        1.72 o   0.7448E-01
   4  13  10       21.78       24.97        2.01 o   0.3233E-01
   5  13  10      247.98      220.23        5.53 o   0.2650E-02
  -4  14  10       52.46       44.06        3.24 o   0.1638E-01
  -3  14  10       33.44       27.53        3.08 o   0.2401E-01
  -2  14  10      385.29      342.78        7.60 o   0.1500E-02
  -1  14  10       24.24       20.98        2.31 o   0.3475E-01
   0  14  10       87.42       72.09        3.57 o   0.1011E-01
   1  14  10       27.03       20.49        2.97 o   0.3034E-01
   2  14  10      372.98      343.02        7.68 o   0.1518E-02
   3  14  10       33.55       27.47        2.71 o   0.2530E-01
   4  14  10       49.36       42.69        2.69 o   0.1802E-01
  -2  15  10       37.47       35.80        3.15 o   0.2030E-01
  -1  15  10       30.26       24.29        2.93 o   0.2652E-01
   0  15  10       66.03       57.27        3.22 o   0.1236E-01
   1  15  10       29.27       24.30        2.44 o   0.2881E-01
   2  15  10       38.26       35.93        2.50 o   0.2173E-01
   1   0  11     1580.93     1548.18       14.30 o   0.1497E-03
   2   0  11      128.85      129.66        4.13 o   0.5733E-02
   3   0  11     2258.53     2173.49       22.27 o   0.8010E-04
   4   0  11     1690.03     1577.11       18.68 o   0.1419E-03
   5   0  11      237.19      257.82        6.72 o   0.2301E-02
   6   0  11      263.74      312.99        7.62 o   0.1911E-02
   7   0  11      794.35      883.98       11.31 o   0.4070E-03
   8   0  11      245.91      229.75        5.95 o   0.2591E-02
   9   0  11       24.70       20.39        2.58 o   0.3291E-01
  10   0  11       -3.92        0.09        2.41 o   0.1393E+00
 -10   1  11       37.18       32.66        2.75 o   0.2242E-01
  -9   1  11       12.25       12.99        2.49 o   0.5085E-01
  -8   1  11       70.47       76.26        3.43 o   0.1015E-01
  -7   1  11      397.29      430.20        7.37 o   0.1195E-02
  -6   1  11      424.93      432.75       11.55 o   0.1063E-02
  -5   1  11      308.56      335.12        7.28 o   0.1679E-02
  -4   1  11       41.49       55.73        2.94 o   0.1480E-01
  -3   1  11     2968.98     2861.39       29.75 o   0.4873E-04
  -2   1  11     3817.83     3492.36       32.85 o   0.3184E-04
  -1   1  11     1171.52     1080.59       13.12 o   0.2616E-03
   0   1  11       22.03       15.50        1.83 o   0.6309E-01
   1   1  11     1158.21     1076.82       11.12 o   0.2676E-03
   2   1  11     3803.11     3492.80       29.66 o   0.3210E-04
   3   1  11     2984.76     2858.66       28.37 o   0.4881E-04
   4   1  11       52.85       55.79        3.42 o   0.1327E-01
   5   1  11      306.65      332.71        8.10 o   0.1657E-02
   6   1  11      434.00      433.29       10.83 o   0.1072E-02
   7   1  11      384.32      429.36        6.30 o   0.1236E-02
   8   1  11       71.50       76.78        3.41 o   0.1007E-01
   9   1  11       10.44       12.48        2.48 o   0.5375E-01
  10   1  11       33.86       31.37        2.91 o   0.2307E-01
 -10   2  11        2.32        1.79        1.93 o   0.1749E+00
  -9   2  11      272.15      269.80        6.48 o   0.2167E-02
  -8   2  11      377.01      426.20        8.36 o   0.1226E-02
  -7   2  11       22.36       28.07        2.05 o   0.3009E-01
  -6   2  11      794.52      855.67       15.35 o   0.4021E-03
  -5   2  11       60.28       65.89        3.27 o   0.1175E-01
  -4   2  11      822.61      840.17       12.38 o   0.4117E-03
  -3   2  11      132.95      143.41        4.73 o   0.4877E-02
  -2   2  11     1403.81     1255.60       16.82 o   0.1948E-03
  -1   2  11     1833.71     1765.19       17.72 o   0.1179E-03
   0   2  11      584.18      657.53        8.04 o   0.6583E-03
   1   2  11     1811.72     1756.26       14.46 o   0.1209E-03
   2   2  11     1419.08     1257.00       16.05 o   0.1943E-03
   3   2  11      127.37      147.45        3.82 o   0.5045E-02
   4   2  11      842.18      840.17       13.91 o   0.4006E-03
   5   2  11       61.91       64.73        4.06 o   0.1103E-01
   6   2  11      758.14      852.62       15.07 o   0.4137E-03
   7   2  11       25.41       28.69        2.11 o   0.2853E-01
   8   2  11      385.14      428.47        8.52 o   0.1206E-02
   9   2  11      271.12      268.68        6.97 o   0.2146E-02
  10   2  11       -0.10        1.88        3.26 o   0.2199E-02
 -10   3  11      138.71      129.49        4.78 o   0.5304E-02
  -9   3  11       58.50       58.44        3.47 o   0.1324E-01
  -8   3  11      222.06      251.10        6.34 o   0.2462E-02
  -7   3  11      170.65      182.48        4.89 o   0.3774E-02
  -6   3  11        6.64       11.14        1.95 o   0.7405E-01
  -5   3  11      824.28      856.66       13.50 o   0.4088E-03
  -4   3  11      364.88      381.20        8.19 o   0.1331E-02
  -3   3  11       18.80       29.65        2.13 o   0.3131E-01
  -2   3  11        9.16        8.17        2.07 o   0.8495E-01
  -1   3  11      216.22      209.01        4.98 o   0.3079E-02
   0   3  11      172.75      187.02        4.15 o   0.3904E-02
   1   3  11      217.33      209.78        4.21 o   0.3131E-02
   2   3  11        8.17        7.95        1.67 o   0.1025E+00
   3   3  11       22.05       29.40        2.39 o   0.2921E-01
   4   3  11      373.20      383.46        8.32 o   0.1308E-02
   5   3  11      821.84      851.96       15.41 o   0.4023E-03
   6   3  11       12.16       11.45        2.71 o   0.5200E-01
   7   3  11      173.86      180.43        4.45 o   0.3838E-02
   8   3  11      225.16      250.01        6.41 o   0.2452E-02
   9   3  11       60.68       57.59        4.35 o   0.1209E-01
  10   3  11      136.85      128.04        5.62 o   0.5127E-02
 -10   4  11       12.66       13.87        3.86 o   0.3512E-01
  -9   4  11      127.09      131.08        5.01 o   0.5153E-02
  -8   4  11       91.07       94.29        4.22 o   0.7861E-02
  -7   4  11      349.12      371.97        6.91 o   0.1453E-02
  -6   4  11      965.25     1035.50       11.71 o   0.3162E-03
  -5   4  11      842.56      845.58       19.10 o   0.3748E-03
  -4   4  11     2275.15     2322.39       34.62 o   0.6909E-04
  -3   4  11      469.34      465.37       10.32 o   0.9740E-03
  -2   4  11      358.89      383.36        6.57 o   0.1420E-02
  -1   4  11       57.38       48.43        2.51 o   0.1470E-01
   0   4  11       13.61        2.79        1.70 o   0.9693E-01
   1   4  11       55.59       48.71        2.30 o   0.1503E-01
   2   4  11      373.92      382.49        6.50 o   0.1399E-02
   3   4  11      464.44      466.31        9.16 o   0.9987E-03
   4   4  11     2334.57     2313.72       24.00 o   0.7144E-04
   5   4  11      844.96      841.38       17.28 o   0.3855E-03
   6   4  11      987.16     1036.15       11.84 o   0.3122E-03
   7   4  11      341.05      366.67        6.53 o   0.1496E-02
   8   4  11       96.66       95.98        4.81 o   0.7326E-02
   9   4  11      132.07      131.51        6.81 o   0.4581E-02
  10   4  11       17.99       14.00        2.49 o   0.4592E-01
  -9   5  11       39.01       36.19        2.96 o   0.2072E-01
  -8   5  11       27.58       30.29        3.37 o   0.2253E-01
  -7   5  11      122.26      130.24        5.43 o   0.5313E-02
  -6   5  11      451.14      469.22        8.43 o   0.1045E-02
  -5   5  11       77.49       76.03        5.14 o   0.8552E-02
  -4   5  11      242.10      251.86        9.07 o   0.2154E-02
  -3   5  11       40.06       37.41        3.59 o   0.1802E-01
  -2   5  11      527.04      496.75        9.20 o   0.9120E-03
  -1   5  11      243.39      239.07        5.39 o   0.2590E-02
   0   5  11      103.77      100.27        3.38 o   0.8129E-02
   1   5  11      233.62      240.65        5.02 o   0.2647E-02
   2   5  11      527.04      503.68        7.26 o   0.9284E-03
   3   5  11       42.88       37.21        2.75 o   0.1957E-01
   4   5  11      231.20      249.68        6.82 o   0.2390E-02
   5   5  11       85.10       75.85        6.05 o   0.7664E-02
   6   5  11      452.72      463.31        8.32 o   0.1057E-02
   7   5  11      122.75      128.59        6.11 o   0.5135E-02
   8   5  11       26.62       29.83        3.83 o   0.2130E-01
   9   5  11       37.42       35.90        4.07 o   0.1811E-01
  -9   6  11       17.11       20.80        2.49 o   0.3724E-01
  -8   6  11      266.06      270.47        8.59 o   0.2057E-02
  -7   6  11      194.38      198.90        6.52 o   0.3105E-02
  -6   6  11       74.66       68.25        3.32 o   0.1052E-01
  -5   6  11       73.12       78.29        2.90 o   0.1034E-01
  -4   6  11      512.83      579.04       13.72 o   0.7466E-03
  -3   6  11      436.21      479.63       10.20 o   0.1003E-02
  -2   6  11       55.30       49.98        2.97 o   0.1380E-01
  -1   6  11     1010.56     1022.59       12.19 o   0.3064E-03
   0   6  11      326.19      328.15        6.54 o   0.1641E-02
   1   6  11     1010.05     1017.53       12.51 o   0.3073E-03
   2   6  11       53.47       49.71        3.21 o   0.1372E-01
   3   6  11      432.92      484.16        9.37 o   0.1015E-02
   4   6  11      542.84      582.60       11.43 o   0.7572E-03
   5   6  11       66.75       79.98        3.34 o   0.1021E-01
   6   6  11       70.08       66.65        3.44 o   0.1080E-01
   7   6  11      195.27      197.60        7.29 o   0.3013E-02
   8   6  11      257.86      268.43        8.66 o   0.2088E-02
   9   6  11       17.94       20.33        3.17 o   0.3259E-01
  -9   7  11      335.63      295.60        7.69 o   0.1799E-02
  -8   7  11       86.47       81.13        4.94 o   0.8352E-02
  -7   7  11       80.16       81.77        4.66 o   0.8687E-02
  -6   7  11      507.03      508.06        8.85 o   0.8969E-03
  -5   7  11      885.76      920.08       11.56 o   0.3722E-03
  -4   7  11      115.14      112.00        6.53 o   0.5415E-02
  -3   7  11      697.29      707.23       12.50 o   0.5286E-03
  -2   7  11      206.07      194.29        6.30 o   0.3120E-02
  -1   7  11      712.27      737.12       11.13 o   0.5133E-03
   0   7  11        9.63       10.20        2.39 o   0.5369E-01
   1   7  11      723.76      735.43       12.41 o   0.5028E-03
   2   7  11      201.63      196.67        6.27 o   0.3125E-02
   3   7  11      694.23      709.30       15.32 o   0.5073E-03
   4   7  11      108.18      113.56        5.29 o   0.5949E-02
   5   7  11      894.34      929.08       11.57 o   0.3668E-03
   6   7  11      498.29      503.04        8.69 o   0.9142E-03
   7   7  11       81.70       81.63        3.96 o   0.9120E-02
   8   7  11       84.17       79.08        4.97 o   0.8524E-02
   9   7  11      365.00      295.72       11.32 o   0.1546E-02
  -8   8  11      116.06      110.72        5.12 o   0.6178E-02
  -7   8  11      206.09      200.40        6.86 o   0.2998E-02
  -6   8  11      258.86      234.53        7.98 o   0.2324E-02
  -5   8  11      123.98      128.48        4.37 o   0.5455E-02
  -4   8  11      446.74      475.66        7.14 o   0.1019E-02
  -3   8  11      620.28      651.60       11.03 o   0.6211E-03
  -2   8  11      120.65      145.12        4.99 o   0.5048E-02
  -1   8  11        8.13        7.15        2.13 o   0.7970E-01
   0   8  11      184.75      184.67        6.16 o   0.3319E-02
   1   8  11        6.97        7.61        2.23 o   0.7771E-01
   2   8  11      124.73      144.65        5.17 o   0.4958E-02
   3   8  11      625.17      651.55       14.76 o   0.5839E-03
   4   8  11      460.10      475.94        7.59 o   0.9989E-03
   5   8  11      123.99      124.81        4.17 o   0.5611E-02
   6   8  11      243.62      233.09        6.73 o   0.2501E-02
   7   8  11      224.28      201.03        6.47 o   0.2940E-02
   8   8  11      119.25      107.26        4.46 o   0.6489E-02
  -8   9  11      176.16      160.20        4.93 o   0.4156E-02
  -7   9  11      470.24      422.07        9.94 o   0.1119E-02
  -6   9  11      260.09      267.65        7.15 o   0.2137E-02
  -5   9  11       29.05       38.05        3.32 o   0.2111E-01
  -4   9  11      745.87      796.30       11.69 o   0.4721E-03
  -3   9  11      465.77      545.46        6.96 o   0.9028E-03
  -2   9  11      115.67      123.83        3.10 o   0.6128E-02
  -1   9  11      360.91      418.13        8.28 o   0.1224E-02
   0   9  11       55.80       63.59        3.74 o   0.1215E-01
   1   9  11      359.26      416.61        8.93 o   0.1214E-02
   2   9  11      114.08      123.62        3.31 o   0.6118E-02
   3   9  11      470.89      543.71        7.04 o   0.9002E-03
   4   9  11      736.39      792.68        9.91 o   0.4860E-03
   5   9  11       40.74       38.76        3.42 o   0.1883E-01
   6   9  11      256.36      266.01        7.81 o   0.2113E-02
   7   9  11      476.78      422.57        9.88 o   0.1112E-02
   8   9  11      177.88      159.81        4.37 o   0.4236E-02
  -7  10  11       42.67       34.82        2.65 o   0.1990E-01
  -6  10  11       21.13       21.73        2.82 o   0.3171E-01
  -5  10  11       83.11       81.40        5.41 o   0.7847E-02
  -4  10  11      416.12      421.43       11.73 o   0.1085E-02
  -3  10  11       61.75       64.13        3.45 o   0.1209E-01
  -2  10  11      387.57      437.51        6.08 o   0.1215E-02
  -1  10  11      334.03      351.64        5.42 o   0.1605E-02
   0  10  11      743.75      754.15        8.74 o   0.5046E-03
   1  10  11      340.81      352.47        5.89 o   0.1575E-02
   2  10  11      394.31      439.13        5.93 o   0.1206E-02
   3  10  11       66.01       64.22        2.79 o   0.1243E-01
   4  10  11      412.43      417.35        7.80 o   0.1198E-02
   5  10  11       86.28       80.49        4.08 o   0.8662E-02
   6  10  11       17.24       21.06        2.49 o   0.3584E-01
   7  10  11       40.63       34.46        2.45 o   0.2076E-01
  -7  11  11       21.04       31.27        3.32 o   0.2370E-01
  -6  11  11       38.06       39.32        2.66 o   0.2073E-01
  -5  11  11        1.69        3.43        2.64 o   0.9829E-01
  -4  11  11      304.96      334.25       11.16 o   0.1505E-02
  -3  11  11       30.85       40.40        3.24 o   0.1872E-01
  -2  11  11      370.53      400.86        8.94 o   0.1288E-02
  -1  11  11        0.10        0.33        2.51 o   0.6289E-02
   0  11  11      145.75      168.35        4.09 o   0.4256E-02
   1  11  11        1.21        0.38        1.56 o   0.3358E+00
   2  11  11      374.54      399.09        7.06 o   0.1338E-02
   3  11  11       33.11       39.56        2.47 o   0.2029E-01
   4  11  11      318.43      337.16        6.47 o   0.1676E-02
   5  11  11        2.69        3.29        2.03 o   0.1325E+00
   6  11  11       37.27       39.67        2.73 o   0.2059E-01
   7  11  11       30.78       31.66        2.19 o   0.2503E-01
  -6  12  11       34.02       25.17        2.79 o   0.2617E-01
  -5  12  11      183.98      178.08        5.65 o   0.3624E-02
  -4  12  11       11.40       10.51        2.84 o   0.5033E-01
  -3  12  11       81.11       83.09        4.14 o   0.8915E-02
  -2  12  11      124.60      120.08        4.70 o   0.5692E-02
  -1  12  11       12.31        9.01        2.01 o   0.6933E-01
   0  12  11      793.67      800.74       11.08 o   0.4597E-03
   1  12  11        6.05        9.00        2.38 o   0.7248E-01
   2  12  11      118.89      119.39        4.18 o   0.5971E-02
   3  12  11       89.41       84.89        3.38 o   0.8955E-02
   4  12  11       14.54       11.11        1.89 o   0.5906E-01
   5  12  11      185.42      181.10        4.81 o   0.3688E-02
   6  12  11       31.82       25.08        2.45 o   0.2813E-01
  -5  13  11      243.07      207.66        7.12 o   0.2739E-02
  -4  13  11      110.35       87.65        4.81 o   0.7264E-02
  -3  13  11       18.73       15.46        2.81 o   0.4150E-01
  -2  13  11        4.04        2.66        1.99 o   0.1388E+00
  -1  13  11      194.84      209.86        5.57 o   0.3070E-02
   0  13  11       35.99       51.78        2.68 o   0.1688E-01
   1  13  11      194.01      210.11        5.24 o   0.3107E-02
   2  13  11       -0.05        2.83        4.52 o   0.6003E-03
   3  13  11       16.92       14.93        1.98 o   0.5221E-01
   4  13  11      109.90       88.42        3.39 o   0.7903E-02
   5  13  11      244.58      206.60        5.67 o   0.2887E-02
  -4  14  11       53.65       48.09        3.36 o   0.1498E-01
  -3  14  11        8.28        7.40        2.07 o   0.8753E-01
  -2  14  11      137.21      109.21        4.68 o   0.5832E-02
  -1  14  11        7.36        2.63        1.87 o   0.1362E+00
   0  14  11       68.89       53.58        3.78 o   0.1232E-01
   1  14  11        3.78        2.47        2.24 o   0.1330E+00
   2  14  11      123.44      109.77        4.16 o   0.6229E-02
   3  14  11        7.12        7.30        1.71 o   0.1039E+00
   4  14  11       49.27       47.23        4.18 o   0.1418E-01
  -1  15  11       79.88       90.81        4.15 o   0.7929E-02
   0  15  11        8.53        5.04        1.72 o   0.1194E+00
   1  15  11       92.29       91.15        3.46 o   0.7878E-02
   0   0  12      121.62       96.25        4.97 o   0.6386E-02
   1   0  12     1079.68     1026.81       14.18 o   0.2849E-03
   2   0  12      688.98      684.92       10.14 o   0.5663E-03
   3   0  12       75.05       37.87        3.46 o   0.1542E-01
   4   0  12      925.06      903.05       14.70 o   0.3552E-03
   5   0  12       48.93       38.55        3.48 o   0.1888E-01
   6   0  12       87.74      113.34        4.99 o   0.6394E-02
   7   0  12       16.57       17.82        2.44 o   0.3731E-01
   8   0  12      355.82      373.16        7.11 o   0.1465E-02
   9   0  12       24.27       24.09        2.69 o   0.2926E-01
  10   0  12       15.49       19.41        2.42 o   0.3973E-01
 -10   1  12       37.84       31.70        2.49 o   0.2433E-01
  -9   1  12       76.80       77.94        3.89 o   0.9390E-02
  -8   1  12      271.46      288.09        6.22 o   0.2028E-02
  -7   1  12       84.76       92.69        3.51 o   0.8228E-02
  -6   1  12       11.45        9.60        1.93 o   0.6439E-01
  -5   1  12      580.15      621.34        9.99 o   0.6843E-03
  -4   1  12      453.73      470.10        9.02 o   0.1003E-02
  -3   1  12      847.43      849.82       12.30 o   0.4013E-03
  -2   1  12      390.26      389.56        8.23 o   0.1269E-02
  -1   1  12      520.71      536.16        7.77 o   0.8813E-03
   0   1  12      837.75      749.18        9.60 o   0.4745E-03
   1   1  12      529.11      537.06        7.29 o   0.8780E-03
   2   1  12      401.07      385.31        6.65 o   0.1304E-02
   3   1  12      838.80      857.09       12.22 o   0.4002E-03
   4   1  12      472.67      472.98        9.90 o   0.9643E-03
   5   1  12      599.32      623.93       12.88 o   0.6431E-03
   6   1  12       14.09        9.83        2.49 o   0.5232E-01
   7   1  12       83.22       91.66        3.45 o   0.8368E-02
   8   1  12      281.58      291.34        6.27 o   0.1979E-02
   9   1  12       76.36       76.83        3.30 o   0.9891E-02
  10   1  12       38.82       33.14        3.35 o   0.2109E-01
 -10   2  12        9.43       11.31        2.25 o   0.5878E-01
  -9   2  12       28.47       29.08        2.50 o   0.2715E-01
  -8   2  12       33.99       38.65        3.00 o   0.2024E-01
  -7   2  12       69.51       76.94        3.26 o   0.1039E-01
  -6   2  12      530.56      565.41        8.07 o   0.8232E-03
  -5   2  12      313.28      309.36        7.92 o   0.1807E-02
  -4   2  12      773.05      783.58       12.25 o   0.4685E-03
  -3   2  12        3.60        5.87        2.03 o   0.9070E-01
  -2   2  12      173.42      168.02        4.69 o   0.3970E-02
  -1   2  12      323.61      302.56        5.91 o   0.1828E-02
   0   2  12      589.46      638.85        8.13 o   0.6791E-03
   1   2  12      321.07      303.36        5.48 o   0.1846E-02
   2   2  12      160.75      167.54        4.63 o   0.4104E-02
   3   2  12        6.35        5.57        1.77 o   0.9301E-01
   4   2  12      760.75      785.56       12.95 o   0.4672E-03
   5   2  12      306.18      310.34        9.14 o   0.1753E-02
   6   2  12      528.60      568.67        7.28 o   0.8285E-03
   7   2  12       69.66       77.18        3.05 o   0.1050E-01
   8   2  12       35.92       41.13        2.82 o   0.1965E-01
   9   2  12       31.32       29.06        2.86 o   0.2512E-01
  10   2  12       13.68       10.62        3.18 o   0.4327E-01
 -10   3  12        5.82        3.81        2.34 o   0.9966E-01
  -9   3  12       46.07       48.64        3.30 o   0.1575E-01
  -8   3  12       65.03       72.85        3.96 o   0.1047E-01
  -7   3  12        1.09        3.46        1.97 o   0.1653E+00
  -6   3  12      120.00      121.02        3.75 o   0.6178E-02
  -5   3  12      265.10      280.86        8.83 o   0.1933E-02
  -4   3  12      369.49      373.06        8.60 o   0.1363E-02
  -3   3  12       10.21       11.06        2.28 o   0.5565E-01
  -2   3  12      317.24      319.45        7.62 o   0.1672E-02
  -1   3  12      197.72      204.80        5.00 o   0.3185E-02
   0   3  12      875.73      869.56        9.85 o   0.3890E-03
   1   3  12      196.45      207.49        4.23 o   0.3231E-02
   2   3  12      316.90      318.26        5.71 o   0.1752E-02
   3   3  12       10.80       10.89        2.11 o   0.5756E-01
   4   3  12      374.35      375.99        9.44 o   0.1321E-02
   5   3  12      273.66      278.27        8.35 o   0.1954E-02
   6   3  12      128.49      123.49        3.83 o   0.5920E-02
   7   3  12        2.19        3.51        1.87 o   0.1644E+00
   8   3  12       70.78       73.48        4.19 o   0.9963E-02
   9   3  12       42.09       48.73        3.28 o   0.1617E-01
  10   3  12        3.71        3.94        2.60 o   0.9401E-01
  -9   4  12      171.68      150.74        4.99 o   0.4262E-02
  -8   4  12        3.47        5.36        2.36 o   0.9757E-01
  -7   4  12      362.03      376.02        9.02 o   0.1362E-02
  -6   4  12      606.11      648.93        9.36 o   0.6527E-03
  -5   4  12      994.18     1075.44       19.88 o   0.2751E-03
  -4   4  12      302.32      303.94        9.94 o   0.1702E-02
  -3   4  12      698.18      751.77       12.63 o   0.4969E-03
  -2   4  12        8.23        3.21        2.23 o   0.1051E+00
  -1   4  12      119.37      134.75        4.39 o   0.5191E-02
   0   4  12      356.33      337.34        6.42 o   0.1559E-02
   1   4  12      112.97      129.97        3.36 o   0.5661E-02
   2   4  12        8.83        3.38        1.66 o   0.1318E+00
   3   4  12      725.06      757.05       12.11 o   0.4884E-03
   4   4  12      296.40      305.10        7.18 o   0.1861E-02
   5   4  12     1097.05     1082.42       20.52 o   0.2590E-03
   6   4  12      610.18      647.30        9.29 o   0.6528E-03
   7   4  12      372.22      372.18        8.51 o   0.1374E-02
   8   4  12        8.12        5.71        2.60 o   0.7528E-01
   9   4  12      181.63      153.17        6.55 o   0.3837E-02
  -9   5  12       14.19        7.35        2.17 o   0.7224E-01
  -8   5  12      186.47      201.95        5.99 o   0.3263E-02
  -7   5  12        4.22        5.91        2.31 o   0.9475E-01
  -6   5  12      431.44      430.78        8.80 o   0.1130E-02
  -5   5  12      843.88      946.05       17.21 o   0.3485E-03
  -4   5  12     1429.41     1434.11       24.48 o   0.1642E-03
  -3   5  12       34.05       40.24        4.18 o   0.1715E-01
  -2   5  12      485.04      472.91        8.41 o   0.9783E-03
  -1   5  12      505.50      501.44        8.79 o   0.9298E-03
   0   5  12       12.85       15.69        1.84 o   0.5719E-01
   1   5  12      495.47      498.16        8.40 o   0.9501E-03
   2   5  12      498.11      476.66        8.13 o   0.9643E-03
   3   5  12       32.66       41.63        2.79 o   0.2038E-01
   4   5  12     1480.92     1432.26       19.88 o   0.1669E-03
   5   5  12      903.90      947.74       14.66 o   0.3464E-03
   6   5  12      433.00      430.09        8.59 o   0.1135E-02
   7   5  12        4.65        5.72        2.68 o   0.8040E-01
   8   5  12      198.62      203.67        7.69 o   0.2952E-02
   9   5  12       11.90        7.02        2.48 o   0.6988E-01
  -9   6  12      110.65      104.61        4.52 o   0.6509E-02
  -8   6  12      103.33      104.30        5.46 o   0.6351E-02
  -7   6  12        1.15        3.09        2.47 o   0.6138E-01
  -6   6  12      202.24      203.37        5.26 o   0.3146E-02
  -5   6  12      364.34      370.30        6.63 o   0.1442E-02
  -4   6  12      158.38      163.98        7.57 o   0.3435E-02
  -3   6  12      108.90      101.49        5.27 o   0.6491E-02
  -2   6  12      569.43      600.18        9.82 o   0.7277E-03
  -1   6  12      139.57      172.30        4.66 o   0.4044E-02
   0   6  12      340.67      348.53        6.90 o   0.1565E-02
   1   6  12      135.68      169.21        4.59 o   0.4146E-02
   2   6  12      586.30      607.12       10.19 o   0.7070E-03
   3   6  12      103.04      103.20        5.32 o   0.6528E-02
   4   6  12      152.93      161.52        6.02 o   0.3781E-02
   5   6  12      370.74      367.70        6.92 o   0.1431E-02
   6   6  12      199.13      201.99        5.80 o   0.3120E-02
   7   6  12        1.68        3.27        3.72 o   0.3902E-01
   8   6  12      102.89      103.43        5.64 o   0.6310E-02
   9   6  12      113.01      104.60        4.59 o   0.6437E-02
  -9   7  12      171.82      142.47        7.20 o   0.4006E-02
  -8   7  12      194.07      178.24        6.05 o   0.3492E-02
  -7   7  12       52.57       54.94        4.49 o   0.1247E-01
  -6   7  12      103.23      102.42        5.28 o   0.6373E-02
  -5   7  12      234.74      236.90        5.59 o   0.2599E-02
  -4   7  12      480.51      507.50        8.61 o   0.9294E-03
  -3   7  12     1201.99     1217.29       17.49 o   0.2239E-03
  -2   7  12       60.32       66.65        3.71 o   0.1066E-01
  -1   7  12      506.30      553.66       10.13 o   0.8103E-03
   0   7  12      791.62      783.66       14.11 o   0.4378E-03
   1   7  12      520.65      554.18       10.45 o   0.7955E-03
   2   7  12       62.92       67.50        3.83 o   0.1036E-01
   3   7  12     1198.13     1218.68       21.69 o   0.2160E-03
   4   7  12      475.45      506.70        8.97 o   0.9293E-03
   5   7  12      218.51      234.15        6.01 o   0.2663E-02
   6   7  12      102.66      101.77        5.00 o   0.6530E-02
   7   7  12       60.30       54.68        4.17 o   0.1243E-01
   8   7  12      184.56      175.81        6.73 o   0.3486E-02
   9   7  12      185.07      144.58       10.34 o   0.3185E-02
  -8   8  12      114.30       90.34        4.30 o   0.7463E-02
  -7   8  12       16.18       14.30        3.09 o   0.3852E-01
  -6   8  12      193.54      193.49        6.91 o   0.3065E-02
  -5   8  12      160.12      159.31        4.81 o   0.4092E-02
  -4   8  12      265.88      296.95        5.72 o   0.2102E-02
  -3   8  12      244.32      262.96        5.37 o   0.2334E-02
  -2   8  12      308.80      321.84        8.68 o   0.1684E-02
  -1   8  12        4.51        6.58        2.05 o   0.9873E-01
   0   8  12      259.92      244.61        7.27 o   0.2269E-02
   1   8  12        7.80        6.62        2.36 o   0.7882E-01
   2   8  12      319.73      326.81        8.29 o   0.1661E-02
   3   8  12      235.81      264.34        5.57 o   0.2345E-02
   4   8  12      265.29      296.50        6.28 o   0.2078E-02
   5   8  12      158.54      157.65        4.86 o   0.4128E-02
   6   8  12      197.45      194.72        6.45 o   0.3087E-02
   7   8  12       15.48       13.60        2.65 o   0.4404E-01
   8   8  12      104.77       90.03        4.54 o   0.7613E-02
  -8   9  12        2.19        0.21        1.77 o   0.2348E+00
  -7   9  12      248.90      199.11        7.64 o   0.2761E-02
  -6   9  12      226.87      223.21        7.16 o   0.2675E-02
  -5   9  12       32.07       35.19        4.60 o   0.1705E-01
  -4   9  12       33.95       38.74        2.83 o   0.2062E-01
  -3   9  12      283.28      311.16        5.55 o   0.1919E-02
  -2   9  12      236.27      247.69        4.38 o   0.2531E-02
  -1   9  12       40.27       44.98        1.99 o   0.1849E-01
   0   9  12      142.00      130.85        3.39 o   0.5608E-02
   1   9  12       41.19       44.35        2.43 o   0.1790E-01
   2   9  12      237.87      249.54        5.09 o   0.2467E-02
   3   9  12      299.34      308.91        6.03 o   0.1867E-02
   4   9  12       31.49       40.07        2.51 o   0.2139E-01
   5   9  12       33.30       35.93        3.22 o   0.2048E-01
   6   9  12      218.96      221.02        7.06 o   0.2741E-02
   7   9  12      249.15      199.47        6.09 o   0.2928E-02
   8   9  12        1.61        0.27        2.15 o   0.1781E+00
  -7  10  12       -3.43        0.37        1.96 o   0.1936E+00
  -6  10  12       16.83       13.87        2.86 o   0.4104E-01
  -5  10  12      774.72      782.38       18.44 o   0.4335E-03
  -4  10  12       55.00       55.29        4.64 o   0.1179E-01
  -3  10  12      121.21      134.42        4.79 o   0.5311E-02
  -2  10  12      385.93      393.41        6.06 o   0.1329E-02
  -1  10  12      603.27      638.17        7.49 o   0.6817E-03
   0  10  12        5.61        4.23        1.49 o   0.1420E+00
   1  10  12      595.75      638.19        8.38 o   0.6791E-03
   2  10  12      384.69      391.42        6.90 o   0.1318E-02
   3  10  12      133.48      134.85        4.48 o   0.5202E-02
   4  10  12       52.09       54.01        3.00 o   0.1428E-01
   5  10  12      766.20      784.43       11.87 o   0.4759E-03
   6  10  12       21.76       13.45        2.56 o   0.4121E-01
   7  10  12       -1.66        0.54        1.53 o   0.3198E+00
  -6  11  12       -0.09        1.09        3.40 o   0.1866E-02
  -5  11  12       19.56       22.94        3.62 o   0.2731E-01
  -4  11  12      102.40      102.61        6.59 o   0.5898E-02
  -3  11  12      185.59      180.45        6.65 o   0.3270E-02
  -2  11  12       69.17       64.70        3.76 o   0.1075E-01
  -1  11  12       44.66       52.81        2.89 o   0.1519E-01
   0  11  12      243.74      230.46        6.81 o   0.2452E-02
   1  11  12       46.78       52.90        2.92 o   0.1494E-01
   2  11  12       67.70       65.95        3.05 o   0.1130E-01
   3  11  12      182.15      181.83        4.51 o   0.3554E-02
   4  11  12       95.95      102.49        3.58 o   0.7364E-02
   5  11  12       21.27       22.61        2.32 o   0.3413E-01
   6  11  12       -0.40        1.19        1.26 o   0.9116E-01
  -6  12  12       76.59       70.40        4.85 o   0.9129E-02
  -5  12  12        7.33        3.96        2.19 o   0.1056E+00
  -4  12  12        7.46        4.92        2.68 o   0.7377E-01
  -3  12  12      106.74      119.63        5.58 o   0.5587E-02
  -2  12  12       61.98       69.95        3.75 o   0.1110E-01
  -1  12  12       96.20       96.71        3.65 o   0.7669E-02
   0  12  12       18.75       13.76        2.52 o   0.4330E-01
   1  12  12       95.83       96.76        4.70 o   0.7191E-02
   2  12  12       65.51       70.96        3.18 o   0.1130E-01
   3  12  12      106.88      117.12        3.71 o   0.6275E-02
   4  12  12        1.38        4.82        1.65 o   0.1440E+00
   5  12  12        8.58        4.36        1.72 o   0.1202E+00
   6  12  12       78.15       70.10        5.19 o   0.8817E-02
  -5  13  12        9.37        7.46        2.13 o   0.7734E-01
  -4  13  12       28.12       36.18        3.33 o   0.2054E-01
  -3  13  12       13.53       16.92        2.40 o   0.4368E-01
  -2  13  12       84.07       80.51        3.52 o   0.9205E-02
  -1  13  12      311.62      316.28        6.77 o   0.1807E-02
   0  13  12       18.40       25.08        2.28 o   0.2977E-01
   1  13  12      311.50      315.11        6.46 o   0.1825E-02
   2  13  12       88.10       80.94        3.72 o   0.8907E-02
   3  13  12       16.76       16.92        1.90 o   0.4562E-01
   4  13  12       37.22       36.26        2.24 o   0.2163E-01
   5  13  12       10.11        7.30        3.86 o   0.4264E-01
  -3  14  12       71.82       66.33        3.55 o   0.1100E-01
  -2  14  12       37.84       33.59        2.65 o   0.2175E-01
  -1  14  12      275.20      269.92        6.06 o   0.2167E-02
   0  14  12      131.36      112.58        4.34 o   0.6142E-02
   1  14  12      274.45      269.83        6.87 o   0.2122E-02
   2  14  12       35.82       32.95        2.43 o   0.2293E-01
   3  14  12       65.80       66.09        3.01 o   0.1182E-01
   1   0  13     2855.85     2715.30       26.80 o   0.5280E-04
   2   0  13       81.69       65.24        3.82 o   0.1071E-01
   3   0  13      603.82      581.31       11.05 o   0.7163E-03
   4   0  13      204.47      218.12        6.36 o   0.2979E-02
   5   0  13       51.12       52.03        3.85 o   0.1339E-01
   6   0  13      616.98      694.82        8.33 o   0.6201E-03
   7   0  13      485.96      520.42        9.21 o   0.8975E-03
   8   0  13      687.00      670.14       10.78 o   0.5984E-03
   9   0  13       -1.42        0.08        2.15 o   0.1915E+00
  10   0  13       48.52       37.37        5.62 o   0.1338E-01
 -10   1  13      112.40       96.46        5.79 o   0.6304E-02
  -9   1  13       30.79       27.18        2.75 o   0.2517E-01
  -8   1  13      117.32      120.31        4.11 o   0.5977E-02
  -7   1  13       63.74       66.01        3.30 o   0.1139E-01
  -6   1  13       18.13       21.22        1.87 o   0.4076E-01
  -5   1  13       65.04       72.93        3.73 o   0.1051E-01
  -4   1  13      106.63      102.08        4.69 o   0.6637E-02
  -3   1  13      209.78      217.19        6.17 o   0.2795E-02
  -2   1  13      650.79      671.31       10.37 o   0.6114E-03
  -1   1  13      535.28      510.89        8.50 o   0.8723E-03
   0   1  13      733.39      743.68        9.49 o   0.5441E-03
   1   1  13      540.55      504.29        8.32 o   0.8801E-03
   2   1  13      655.23      669.71        9.53 o   0.6168E-03
   3   1  13      211.82      218.12        6.56 o   0.2740E-02
   4   1  13      119.85      103.11        5.17 o   0.6143E-02
   5   1  13       70.28       73.95        4.98 o   0.9167E-02
   6   1  13       17.95       22.54        1.88 o   0.3940E-01
   7   1  13       58.18       64.88        3.02 o   0.1207E-01
   8   1  13      121.06      123.00        4.13 o   0.5820E-02
   9   1  13       29.90       26.39        2.44 o   0.2684E-01
  -9   2  13       -0.51        3.40        1.35 o   0.3919E-01
  -8   2  13      754.65      757.23       11.91 o   0.4902E-03
  -7   2  13      346.85      384.25        7.70 o   0.1417E-02
  -6   2  13      161.95      171.68        4.27 o   0.3909E-02
  -5   2  13       -2.87        1.00        2.50 o   0.1291E+00
  -4   2  13       72.71       70.00        3.82 o   0.1009E-01
  -3   2  13       19.38       20.60        2.30 o   0.3798E-01
  -2   2  13      227.96      215.00        5.58 o   0.2750E-02
  -1   2  13       41.78       60.30        2.95 o   0.1415E-01
   0   2  13      397.25      406.87        7.21 o   0.1265E-02
   1   2  13       49.08       60.34        2.47 o   0.1406E-01
   2   2  13      221.69      214.97        5.48 o   0.2788E-02
   3   2  13       22.27       20.57        2.25 o   0.3684E-01
   4   2  13       72.23       67.97        4.62 o   0.9606E-02
   5   2  13        4.50        1.07        3.20 o   0.8117E-01
   6   2  13      166.31      169.35        4.29 o   0.3906E-02
   7   2  13      372.96      382.08        7.11 o   0.1398E-02
   8   2  13      730.12      755.04       11.01 o   0.5047E-03
   9   2  13        1.23        3.13        2.09 o   0.1462E+00
  -9   3  13       79.04       68.21        3.90 o   0.1035E-01
  -8   3  13       25.20       26.11        2.84 o   0.2676E-01
  -7   3  13      203.64      211.54        6.21 o   0.2896E-02
  -6   3  13       58.22       61.88        2.86 o   0.1316E-01
  -5   3  13      425.76      467.83       11.63 o   0.9988E-03
  -4   3  13      155.34      175.81        6.13 o   0.3727E-02
  -3   3  13      185.11      194.01        6.28 o   0.3220E-02
  -2   3  13     1017.70      999.95       16.28 o   0.3059E-03
  -1   3  13      621.75      601.11       10.41 o   0.6731E-03
   0   3  13     1454.89     1411.21       13.69 o   0.1790E-03
   1   3  13      622.58      602.07        8.08 o   0.6916E-03
   2   3  13     1029.91     1004.52       12.66 o   0.3127E-03
   3   3  13      184.00      193.91        5.50 o   0.3326E-02
   4   3  13      150.50      177.29        6.99 o   0.3592E-02
   5   3  13      447.24      461.69       11.64 o   0.9888E-03
   6   3  13       62.43       62.38        2.85 o   0.1281E-01
   7   3  13      198.05      213.85        6.14 o   0.2912E-02
   8   3  13       24.14       25.61        3.03 o   0.2653E-01
   9   3  13       85.32       68.10        4.01 o   0.9984E-02
  -9   4  13        7.45        3.05        1.98 o   0.1067E+00
  -8   4  13      447.30      479.50       10.32 o   0.9848E-03
  -7   4  13      151.64      145.02        5.41 o   0.4647E-02
  -6   4  13      255.92      271.51        5.90 o   0.2268E-02
  -5   4  13      118.76      133.00        5.82 o   0.5128E-02
  -4   4  13       42.65       39.66        4.60 o   0.1444E-01
  -3   4  13      343.23      330.72        8.73 o   0.1498E-02
  -2   4  13      472.96      453.27        9.40 o   0.1035E-02
  -1   4  13       72.35       82.92        3.87 o   0.8972E-02
   0   4  13       46.21       44.40        2.72 o   0.1731E-01
   1   4  13       75.82       83.15        3.07 o   0.9285E-02
   2   4  13      471.41      458.30        8.42 o   0.1045E-02
   3   4  13      341.64      329.77        7.66 o   0.1544E-02
   4   4  13       40.86       38.37        3.06 o   0.1796E-01
   5   4  13      121.45      135.25        6.50 o   0.4835E-02
   6   4  13      280.29      275.38        6.40 o   0.2133E-02
   7   4  13      149.16      146.81        5.87 o   0.4531E-02
   8   4  13      474.14      480.42       10.57 o   0.9540E-03
   9   4  13        4.30        3.30        2.28 o   0.1033E+00
  -9   5  13       94.47      103.09        3.73 o   0.7426E-02
  -8   5  13       65.16       65.63        4.05 o   0.1058E-01
  -7   5  13       42.76       42.45        3.43 o   0.1695E-01
  -6   5  13      645.71      643.85       10.91 o   0.6285E-03
  -5   5  13       24.28       27.37        2.16 o   0.2974E-01
  -4   5  13     1680.78     1760.20       26.16 o   0.1187E-03
  -3   5  13       11.85       11.54        3.55 o   0.4054E-01
  -2   5  13       65.00       67.62        3.87 o   0.1101E-01
  -1   5  13     1319.40     1292.13       16.59 o   0.1962E-03
   0   5  13        5.97        4.43        1.78 o   0.1358E+00
   1   5  13     1290.98     1293.06       16.28 o   0.1988E-03
   2   5  13       63.13       69.62        3.15 o   0.1154E-01
   3   5  13        9.64       12.04        2.13 o   0.6207E-01
   4   5  13     1742.23     1772.64       20.84 o   0.1191E-03
   5   5  13       24.17       27.24        2.17 o   0.2980E-01
   6   5  13      652.25      643.97       10.16 o   0.6316E-03
   7   5  13       37.30       41.95        4.33 o   0.1574E-01
   8   5  13       63.64       66.32        4.67 o   0.1002E-01
   9   5  13       92.96      104.38        4.36 o   0.7141E-02
  -9   6  13      188.61      157.43        5.48 o   0.3994E-02
  -8   6  13       61.25       56.42        4.85 o   0.1148E-01
  -7   6  13      407.46      404.35        9.17 o   0.1239E-02
  -6   6  13      207.41      213.82        6.78 o   0.2900E-02
  -5   6  13       28.91       34.25        2.25 o   0.2414E-01
  -4   6  13      417.36      451.46        9.01 o   0.1132E-02
  -3   6  13     2242.31     2339.26       31.69 o   0.7323E-04
  -2   6  13      468.55      478.21        8.78 o   0.9922E-03
  -1   6  13      499.31      547.93        9.84 o   0.8420E-03
   0   6  13       19.43       27.35        2.41 o   0.3135E-01
   1   6  13      489.67      549.90        9.60 o   0.8501E-03
   2   6  13      463.71      479.22        9.17 o   0.9882E-03
   3   6  13     2258.71     2348.80       29.26 o   0.7342E-04
   4   6  13      430.13      454.93        7.85 o   0.1135E-02
   5   6  13       34.04       34.21        2.91 o   0.2140E-01
   6   6  13      209.12      216.37        8.39 o   0.2680E-02
   7   6  13      412.41      404.18       11.63 o   0.1160E-02
   8   6  13       67.75       57.37        4.49 o   0.1147E-01
   9   6  13      198.64      157.74        8.05 o   0.3435E-02
  -8   7  13      137.03      120.42        4.88 o   0.5605E-02
  -7   7  13      119.54      116.31        6.08 o   0.5502E-02
  -6   7  13      187.68      193.13        6.85 o   0.3139E-02
  -5   7  13      640.96      691.66        9.57 o   0.5939E-03
  -4   7  13       89.84       92.11        3.85 o   0.8090E-02
  -3   7  13      605.95      628.57       12.97 o   0.6342E-03
  -2   7  13      155.99      180.93        6.00 o   0.3705E-02
  -1   7  13      137.20      153.40        5.33 o   0.4518E-02
   0   7  13        2.34        0.19        2.31 o   0.1586E+00
   1   7  13      142.10      155.05        5.05 o   0.4490E-02
   2   7  13      153.71      180.41        6.28 o   0.3685E-02
   3   7  13      589.85      626.09       12.78 o   0.6461E-03
   4   7  13       87.30       92.64        4.03 o   0.8040E-02
   5   7  13      659.39      687.72       11.68 o   0.5741E-03
   6   7  13      180.13      193.03        7.80 o   0.3050E-02
   7   7  13      113.52      117.05        5.89 o   0.5645E-02
   8   7  13      137.70      122.04        6.51 o   0.5032E-02
  -8   8  13      125.10      114.21        4.21 o   0.6043E-02
  -7   8  13      444.50      400.46       10.90 o   0.1141E-02
  -6   8  13        3.33        2.88        2.52 o   0.1091E+00
  -5   8  13      228.49      229.50        9.67 o   0.2317E-02
  -4   8  13      436.20      458.19        8.14 o   0.1101E-02
  -3   8  13      165.28      166.00        4.71 o   0.4041E-02
  -2   8  13      644.60      681.60        8.91 o   0.6163E-03
  -1   8  13      101.86      109.25        4.42 o   0.6540E-02
   0   8  13        4.97        6.97        2.55 o   0.7762E-01
   1   8  13       94.96      109.94        4.79 o   0.6512E-02
   2   8  13      609.33      680.79        9.09 o   0.6323E-03
   3   8  13      163.05      164.59        4.92 o   0.4051E-02
   4   8  13      426.45      460.17        8.57 o   0.1099E-02
   5   8  13      227.06      228.83        8.66 o   0.2431E-02
   6   8  13        0.60        2.89        1.90 o   0.1863E-01
   7   8  13      446.96      398.93       12.48 o   0.1095E-02
   8   8  13      115.62      112.85        4.55 o   0.6154E-02
  -7   9  13       79.37       63.78        3.81 o   0.1067E-01
  -6   9  13       36.97       41.89        3.33 o   0.1867E-01
  -5   9  13        3.22        9.80        3.33 o   0.5398E-01
  -4   9  13      136.15      140.31        5.99 o   0.4691E-02
  -3   9  13      343.54      352.58        6.45 o   0.1551E-02
  -2   9  13      266.39      290.59        5.16 o   0.2132E-02
  -1   9  13       86.31      100.20        2.75 o   0.8342E-02
   0   9  13        4.72        6.38        1.34 o   0.1189E+00
   1   9  13       87.15       97.47        3.24 o   0.8275E-02
   2   9  13      263.59      292.14        5.36 o   0.2122E-02
   3   9  13      349.48      349.41        6.50 o   0.1550E-02
   4   9  13      145.71      141.21        6.29 o   0.4488E-02
   5   9  13        9.93        9.98        2.44 o   0.6298E-01
   6   9  13       38.89       42.70        3.08 o   0.1877E-01
   7   9  13       76.36       63.50        3.76 o   0.1089E-01
  -7  10  13        2.12        0.16        2.06 o   0.1995E+00
  -6  10  13       78.89       74.18        4.53 o   0.9163E-02
  -5  10  13       75.91       67.98        4.83 o   0.9780E-02
  -4  10  13      175.90      190.23        7.38 o   0.3187E-02
  -3  10  13       94.45      103.17        4.65 o   0.6958E-02
  -2  10  13      214.86      222.93        4.78 o   0.2865E-02
  -1  10  13      421.32      447.94        6.56 o   0.1130E-02
   0  10  13       85.34       74.98        2.87 o   0.1013E-01
   1  10  13      429.22      455.01        6.97 o   0.1099E-02
   2  10  13      209.21      219.91        4.80 o   0.2924E-02
   3  10  13       97.09      103.27        4.37 o   0.7007E-02
   4  10  13      190.37      189.19        5.81 o   0.3329E-02
   5  10  13       74.62       68.00        3.58 o   0.1098E-01
   6  10  13       84.18       74.49        3.67 o   0.9557E-02
   7  10  13        0.96        0.28        0.87 o   0.3049E+00
  -6  11  13        6.95       12.89        2.15 o   0.6371E-01
  -5  11  13      246.89      244.98        8.95 o   0.2206E-02
  -4  11  13       97.35      121.02        5.27 o   0.5902E-02
  -3  11  13        2.16        1.02        2.82 o   0.1042E+00
  -2  11  13      382.18      382.94        9.67 o   0.1302E-02
  -1  11  13      927.70     1011.06       12.95 o   0.3316E-03
   0  11  13      173.80      186.76        5.28 o   0.3629E-02
   1  11  13      931.03     1008.96       13.90 o   0.3289E-03
   2  11  13      389.67      384.85        7.39 o   0.1354E-02
   3  11  13        5.15        1.10        1.91 o   0.1571E+00
   4  11  13      113.78      120.87        3.71 o   0.6120E-02
   5  11  13      266.68      246.12        5.89 o   0.2368E-02
   6  11  13        6.99       12.92        1.55 o   0.7403E-01
  -5  12  13       25.26       23.64        2.70 o   0.3051E-01
  -4  12  13        0.18        3.49        2.65 o   0.5031E-02
  -3  12  13       10.68        9.15        2.68 o   0.5929E-01
  -2  12  13      231.44      227.97        6.51 o   0.2689E-02
  -1  12  13      609.69      603.38       10.25 o   0.6981E-03
   0  12  13      430.91      432.91        8.67 o   0.1157E-02
   1  12  13      588.40      607.53        9.65 o   0.7118E-03
   2  12  13      224.95      224.76        5.57 o   0.2836E-02
   3  12  13       11.20        9.42        1.86 o   0.7429E-01
   4  12  13       -0.14        3.56        2.05 o   0.1370E-01
   5  12  13       22.00       23.18        1.82 o   0.3670E-01
  -4  13  13       49.17       47.48        3.24 o   0.1561E-01
  -3  13  13       34.48       36.86        2.75 o   0.2117E-01
  -2  13  13       16.42       13.40        1.99 o   0.5443E-01
  -1  13  13       95.33      100.57        3.66 o   0.7260E-02
   0  13  13       53.80       48.11        3.05 o   0.1519E-01
   1  13  13      105.19      100.76        3.70 o   0.6999E-02
   2  13  13       14.90       13.78        1.90 o   0.5651E-01
   3  13  13       34.65       37.92        2.15 o   0.2215E-01
   4  13  13       53.36       47.03        2.59 o   0.1622E-01
  -3  14  13       91.81       90.82        7.76 o   0.5838E-02
  -2  14  13        0.47        1.51        1.32 o   0.7581E-01
  -1  14  13       47.77       36.20        2.41 o   0.1933E-01
   0  14  13      138.57      126.05        4.22 o   0.5711E-02
   1  14  13       46.74       36.90        2.45 o   0.1921E-01
   2  14  13        0.87        1.61        0.78 o   0.2986E+00
   0   0  14     2292.81     2311.54       31.50 o   0.7120E-04
   1   0  14       75.71       57.45        3.88 o   0.1163E-01
   2   0  14       90.25       90.85        3.97 o   0.7923E-02
   3   0  14      569.63      553.95       11.02 o   0.7770E-03
   4   0  14       40.79       38.67        3.83 o   0.1696E-01
   5   0  14       59.02       78.08        4.87 o   0.9729E-02
   6   0  14      272.90      263.96        6.04 o   0.2240E-02
   7   0  14       15.94       22.78        2.37 o   0.3333E-01
   8   0  14        9.36       20.74        2.18 o   0.4507E-01
   9   0  14       47.65       39.73        2.94 o   0.1802E-01
  -9   1  14       22.71       21.75        2.39 o   0.3344E-01
  -8   1  14        1.81        2.04        2.01 o   0.1580E+00
  -7   1  14      104.93      120.29        4.60 o   0.5977E-02
  -6   1  14        0.90        1.22        0.83 o   0.2747E+00
  -5   1  14      199.76      229.00        7.35 o   0.2674E-02
  -4   1  14        4.43        4.67        2.71 o   0.8464E-01
  -3   1  14      104.15      117.05        4.18 o   0.6248E-02
  -2   1  14       49.09       48.59        2.94 o   0.1598E-01
  -1   1  14     1729.43     1663.39       18.11 o   0.1309E-03
   0   1  14     2114.24     2013.11       21.49 o   0.9182E-04
   1   1  14     1724.31     1649.53       17.12 o   0.1329E-03
   2   1  14       40.71       49.94        2.73 o   0.1695E-01
   3   1  14      107.95      119.26        4.88 o   0.5868E-02
   4   1  14        0.33        4.96        2.09 o   0.1228E-01
   5   1  14      218.40      229.94        9.13 o   0.2402E-02
   6   1  14       -0.71        1.09        1.09 o   0.1565E+00
   7   1  14      104.99      119.21        3.98 o   0.6211E-02
   8   1  14        2.45        2.19        1.88 o   0.1628E+00
   9   1  14       28.00       21.94        2.69 o   0.2979E-01
  -9   2  14       13.75       17.90        2.55 o   0.4127E-01
  -8   2  14      173.32      170.04        6.40 o   0.3676E-02
  -7   2  14       11.70       15.10        2.17 o   0.5394E-01
  -6   2  14      177.67      186.60        4.69 o   0.3623E-02
  -5   2  14      405.63      435.59        9.96 o   0.1146E-02
  -4   2  14      701.45      715.86       11.19 o   0.5469E-03
  -3   2  14      257.66      250.75        7.54 o   0.2226E-02
  -2   2  14       55.71       64.18        3.15 o   0.1213E-01
  -1   2  14       74.42       96.41        3.70 o   0.8329E-02
   0   2  14      508.18      507.59        8.85 o   0.8999E-03
   1   2  14       74.02       96.60        3.12 o   0.8610E-02
   2   2  14       57.65       63.04        3.13 o   0.1216E-01
   3   2  14      277.30      254.89        6.19 o   0.2224E-02
   4   2  14      687.54      714.03       14.04 o   0.5324E-03
   5   2  14      432.48      438.91       13.00 o   0.1029E-02
   6   2  14      174.73      186.14        4.42 o   0.3685E-02
   7   2  14       11.36       15.17        2.27 o   0.5294E-01
   8   2  14      170.42      169.74        4.93 o   0.3945E-02
   9   2  14       11.44       17.67        2.04 o   0.4794E-01
  -9   3  14       19.70       26.23        2.66 o   0.3027E-01
  -8   3  14       29.01       27.47        2.93 o   0.2584E-01
  -7   3  14      120.24      136.48        4.91 o   0.5163E-02
  -6   3  14       69.41       69.99        3.00 o   0.1113E-01
  -5   3  14      101.24       95.95        3.29 o   0.7619E-02
  -4   3  14      441.33      464.47       10.11 o   0.1017E-02
  -3   3  14      876.50      878.25       15.72 o   0.3766E-03
  -2   3  14      130.86      141.38        5.44 o   0.4634E-02
  -1   3  14     1434.82     1447.61       19.82 o   0.1699E-03
   0   3  14        3.93        3.06        1.59 o   0.1499E+00
   1   3  14     1446.91     1447.09       14.74 o   0.1743E-03
   2   3  14      124.61      140.91        4.40 o   0.4956E-02
   3   3  14      852.21      877.70       12.83 o   0.3943E-03
   4   3  14      456.35      467.53       10.96 o   0.9792E-03
   5   3  14       97.66       93.15        3.82 o   0.7641E-02
   6   3  14       68.00       68.43        2.95 o   0.1140E-01
   7   3  14      126.18      137.32        5.32 o   0.4954E-02
   8   3  14       30.21       28.08        3.05 o   0.2484E-01
   9   3  14       18.54       26.49        2.29 o   0.3237E-01
  -9   4  14       28.54       30.11        2.38 o   0.2675E-01
  -8   4  14       65.51       71.61        3.71 o   0.1038E-01
  -7   4  14      255.35      230.39        6.70 o   0.2500E-02
  -6   4  14      200.25      191.14        4.93 o   0.3382E-02
  -5   4  14      276.29      282.35        6.09 o   0.2051E-02
  -4   4  14      562.47      583.92       12.83 o   0.7144E-03
  -3   4  14      505.45      493.10       10.67 o   0.9012E-03
  -2   4  14      377.08      398.41        8.54 o   0.1273E-02
  -1   4  14      360.63      382.04        8.22 o   0.1335E-02
   0   4  14      819.69      780.03       10.59 o   0.4536E-03
   1   4  14      389.09      382.56        6.81 o   0.1329E-02
   2   4  14      389.38      398.21        8.14 o   0.1267E-02
   3   4  14      518.16      496.08       10.66 o   0.8871E-03
   4   4  14      577.66      580.05       11.15 o   0.7308E-03
   5   4  14      278.18      281.94        6.12 o   0.2047E-02
   6   4  14      202.75      190.17        4.77 o   0.3395E-02
   7   4  14      258.96      231.67        7.42 o   0.2416E-02
   8   4  14       66.17       68.69        4.08 o   0.1029E-01
   9   4  14       33.04       30.80        2.93 o   0.2352E-01
  -9   5  14      139.80      135.33        5.57 o   0.4883E-02
  -8   5  14        6.03        4.10        2.32 o   0.1003E+00
  -7   5  14      542.62      557.60       10.50 o   0.7882E-03
  -6   5  14      397.08      387.75       10.39 o   0.1223E-02
  -5   5  14       59.81       62.75        2.77 o   0.1242E-01
  -4   5  14      611.42      625.72       13.60 o   0.6325E-03
  -3   5  14      206.11      222.74        8.09 o   0.2623E-02
  -2   5  14      117.75      111.92        5.45 o   0.6012E-02
  -1   5  14       55.35       52.61        3.39 o   0.1447E-01
   0   5  14      191.79      189.96        5.22 o   0.3235E-02
   1   5  14       52.60       53.19        3.62 o   0.1429E-01
   2   5  14      120.51      110.97        4.73 o   0.6266E-02
   3   5  14      211.12      223.48        6.42 o   0.2769E-02
   4   5  14      628.50      620.62       11.29 o   0.6525E-03
   5   5  14       64.89       60.47        3.03 o   0.1214E-01
   6   5  14      388.81      385.82       10.12 o   0.1247E-02
   7   5  14      542.92      556.70       13.46 o   0.7474E-03
   8   5  14        5.48        3.57        2.66 o   0.8975E-01
   9   5  14      140.36      134.89        5.59 o   0.4881E-02
  -8   6  14       42.00       49.12        3.56 o   0.1561E-01
  -7   6  14      203.35      215.90        5.75 o   0.2947E-02
  -6   6  14      222.36      210.71        6.92 o   0.2743E-02
  -5   6  14      434.51      434.66        7.31 o   0.1134E-02
  -4   6  14      549.48      571.94        9.25 o   0.7597E-03
  -3   6  14       67.64       78.92        4.64 o   0.8939E-02
  -2   6  14      262.21      275.90        7.75 o   0.2105E-02
  -1   6  14      309.19      346.03        8.52 o   0.1579E-02
   0   6  14      378.00      371.15        7.74 o   0.1393E-02
   1   6  14      334.17      351.09        7.51 o   0.1552E-02
   2   6  14      261.85      277.81        7.56 o   0.2108E-02
   3   6  14       81.86       79.80        5.03 o   0.8148E-02
   4   6  14      534.63      569.98        9.49 o   0.7686E-03
   5   6  14      442.33      434.45        8.70 o   0.1098E-02
   6   6  14      218.40      209.69        8.49 o   0.2597E-02
   7   6  14      220.20      218.87        7.22 o   0.2685E-02
   8   6  14       44.81       48.75        3.74 o   0.1510E-01
  -8   7  14      112.91      105.20        4.16 o   0.6794E-02
  -7   7  14      113.11      105.14        4.49 o   0.6607E-02
  -6   7  14       20.79       31.63        3.10 o   0.2526E-01
  -5   7  14      243.55      259.88        8.82 o   0.2148E-02
  -4   7  14      720.81      745.91       10.94 o   0.5134E-03
  -3   7  14      517.05      534.27        8.02 o   0.8719E-03
  -2   7  14      492.79      508.97       11.57 o   0.8833E-03
  -1   7  14       67.13       78.02        3.96 o   0.9697E-02
   0   7  14        8.38       15.75        2.56 o   0.5409E-01
   1   7  14       61.82       77.63        3.85 o   0.1003E-01
   2   7  14      479.96      512.68       11.30 o   0.8927E-03
   3   7  14      522.26      534.26       10.23 o   0.8384E-03
   4   7  14      752.08      751.63       11.82 o   0.4943E-03
   5   7  14      257.82      259.37        9.48 o   0.2055E-02
   6   7  14       23.00       31.09        3.65 o   0.2283E-01
   7   7  14      117.13      105.10        5.16 o   0.6262E-02
   8   7  14      113.07      104.34        5.74 o   0.6166E-02
  -8   8  14       94.48       74.63        4.64 o   0.8745E-02
  -7   8  14       38.78       44.74        3.64 o   0.1710E-01
  -6   8  14       39.64       36.77        3.19 o   0.2042E-01
  -5   8  14       71.63       69.23        4.97 o   0.9271E-02
  -4   8  14      107.79      106.62        4.06 o   0.6859E-02
  -3   8  14       54.89       61.69        2.63 o   0.1289E-01
  -2   8  14      346.65      341.39        6.42 o   0.1608E-02
  -1   8  14      216.08      224.76        4.55 o   0.2866E-02
   0   8  14        6.41        3.45        1.47 o   0.1541E+00
   1   8  14      212.14      226.38        4.74 o   0.2857E-02
   2   8  14      342.94      340.94        6.30 o   0.1621E-02
   3   8  14       58.03       63.25        3.20 o   0.1198E-01
   4   8  14      106.37      106.86        4.60 o   0.6670E-02
   5   8  14       70.04       69.64        6.12 o   0.8320E-02
   6   8  14       29.11       37.07        4.47 o   0.1824E-01
   7   8  14       49.24       44.60        3.92 o   0.1546E-01
   8   8  14       96.32       75.22        4.63 o   0.8659E-02
  -7   9  14      457.84      380.56        9.74 o   0.1214E-02
  -6   9  14       41.02       42.58        3.28 o   0.1767E-01
  -5   9  14      342.51      344.20        8.83 o   0.1502E-02
  -4   9  14      534.24      562.82       10.74 o   0.7968E-03
  -3   9  14      279.35      313.52        5.73 o   0.1913E-02
  -2   9  14      107.99      109.86        3.51 o   0.6605E-02
  -1   9  14      141.53      163.76        3.80 o   0.4576E-02
   0   9  14       11.19        8.54        1.56 o   0.7231E-01
   1   9  14      148.32      164.46        4.44 o   0.4382E-02
   2   9  14      107.46      110.30        4.06 o   0.6420E-02
   3   9  14      286.68      314.47        6.46 o   0.1858E-02
   4   9  14      551.38      557.30       13.55 o   0.7515E-03
   5   9  14      347.10      345.03        9.02 o   0.1484E-02
   6   9  14       45.39       41.22        4.57 o   0.1481E-01
   7   9  14      445.75      380.93        9.75 o   0.1229E-02
  -7  10  14      167.65      139.55        7.22 o   0.4107E-02
  -6  10  14       24.94       21.23        2.86 o   0.3122E-01
  -5  10  14       59.32       56.98        4.20 o   0.1209E-01
  -4  10  14       74.21       81.41        4.37 o   0.8876E-02
  -3  10  14       91.00       97.31        4.50 o   0.7438E-02
  -2  10  14       80.05       86.29        4.45 o   0.8216E-02
  -1  10  14      311.63      347.34        8.27 o   0.1587E-02
   0  10  14      384.59      425.66        6.00 o   0.1291E-02
   1  10  14      313.21      347.76        8.19 o   0.1585E-02
   2  10  14       74.73       86.76        3.95 o   0.8656E-02
   3  10  14      101.44       97.92        4.39 o   0.7200E-02
   4  10  14       78.51       81.08        4.14 o   0.8900E-02
   5  10  14       50.10       57.15        3.27 o   0.1388E-01
   6  10  14       26.93       21.12        2.99 o   0.2993E-01
   7  10  14      178.41      140.18       10.81 o   0.3178E-02
  -6  11  14       79.19       69.56        3.70 o   0.9920E-02
  -5  11  14      165.98      147.34        7.09 o   0.3947E-02
  -4  11  14      140.15      143.39        6.00 o   0.4460E-02
  -3  11  14        9.56        8.57        2.53 o   0.6635E-01
  -2  11  14      268.65      265.18        7.91 o   0.2098E-02
  -1  11  14       17.92       21.08        2.45 o   0.3575E-01
   0  11  14      539.78      533.53        9.33 o   0.8341E-03
   1  11  14       17.49       21.26        2.61 o   0.3480E-01
   2  11  14      264.13      263.70        5.92 o   0.2251E-02
   3  11  14       10.51        8.88        2.01 o   0.7556E-01
   4  11  14      140.92      142.27        4.57 o   0.4800E-02
   5  11  14      156.95      146.78        4.69 o   0.4552E-02
   6  11  14       81.52       69.62        4.30 o   0.9373E-02
  -5  12  14       21.83       17.30        2.36 o   0.4006E-01
  -4  12  14       87.64       74.05        4.42 o   0.8980E-02
  -3  12  14      143.23      147.21        5.89 o   0.4550E-02
  -2  12  14       36.10       43.99        2.66 o   0.1780E-01
  -1  12  14       28.24       31.87        2.55 o   0.2566E-01
   0  12  14       18.75       22.42        2.46 o   0.3250E-01
   1  12  14       26.68       31.71        2.52 o   0.2626E-01
   2  12  14       43.96       43.01        2.75 o   0.1694E-01
   3  12  14      146.05      147.00        4.17 o   0.4907E-02
   4  12  14       84.48       74.99        2.99 o   0.9996E-02
   5  12  14       18.92       16.77        2.58 o   0.4065E-01
  -4  13  14       23.42       25.02        2.63 o   0.2967E-01
  -3  13  14       66.57       53.93        3.23 o   0.1286E-01
  -2  13  14      117.90      112.73        3.67 o   0.6365E-02
  -1  13  14       64.79       60.09        2.78 o   0.1258E-01
   0  13  14      299.02      289.89        5.87 o   0.1984E-02
   1  13  14       61.95       59.36        2.86 o   0.1279E-01
   2  13  14      118.92      114.81        3.59 o   0.6292E-02
   3  13  14       66.72       52.70        2.52 o   0.1373E-01
   4  13  14       14.41       24.46        3.98 o   0.2577E-01
  -2  14  14       51.97       43.14        5.81 o   0.1155E-01
  -1  14  14       71.38       61.25        2.83 o   0.1201E-01
   0  14  14      513.28      459.82        8.04 o   0.1046E-02
   1  14  14       72.37       61.80        3.19 o   0.1159E-01
   2  14  14       56.05       42.32        3.43 o   0.1525E-01
   1   0  15       71.75       71.33        3.96 o   0.9900E-02
   2   0  15      172.31      176.15        5.16 o   0.3651E-02
   3   0  15       -4.30        0.24        2.81 o   0.1049E+00
   4   0  15      235.65      293.31        8.34 o   0.1949E-02
   5   0  15      196.39      211.11        4.91 o   0.3070E-02
   6   0  15       30.54       46.47        2.54 o   0.2108E-01
   7   0  15        0.94        1.78        1.22 o   0.8272E-01
   8   0  15       25.77       22.13        2.44 o   0.3141E-01
   9   0  15        6.03        9.25        2.02 o   0.7746E-01
  -9   1  15       12.41       15.53        2.41 o   0.4732E-01
  -8   1  15      121.71      119.07        4.88 o   0.5697E-02
  -7   1  15       23.90       23.49        2.74 o   0.3000E-01
  -6   1  15      530.52      599.01        8.23 o   0.7740E-03
  -5   1  15      216.56      252.22        4.52 o   0.2654E-02
  -4   1  15      896.70      863.21       16.37 o   0.3723E-03
  -3   1  15      470.10      491.53        9.98 o   0.9384E-03
  -2   1  15      171.80      173.89        5.22 o   0.3616E-02
  -1   1  15       25.43       33.07        2.91 o   0.2368E-01
   0   1  15      959.15      861.04       15.59 o   0.3504E-03
   1   1  15       31.11       32.72        2.88 o   0.2273E-01
   2   1  15      173.87      177.32        5.76 o   0.3479E-02
   3   1  15      463.02      491.10       12.32 o   0.9008E-03
   4   1  15      878.42      856.76       15.87 o   0.3809E-03
   5   1  15      234.77      249.96        5.83 o   0.2504E-02
   6   1  15      521.35      599.93        9.08 o   0.7700E-03
   7   1  15       25.61       24.08        2.62 o   0.2960E-01
   8   1  15      124.78      121.79        4.27 o   0.5750E-02
   9   1  15       18.61       15.37        2.31 o   0.4389E-01
  -9   2  15      135.59      139.27        5.18 o   0.4892E-02
  -8   2  15      186.68      165.87        6.42 o   0.3597E-02
  -7   2  15       84.96      101.33        4.11 o   0.7553E-02
  -6   2  15      156.48      159.53        4.39 o   0.4390E-02
  -5   2  15       74.20       84.72        2.99 o   0.9490E-02
  -4   2  15       51.10       60.31        3.56 o   0.1194E-01
  -3   2  15       65.28       75.87        3.65 o   0.1005E-01
  -2   2  15     1005.93      949.52       13.85 o   0.3225E-03
  -1   2  15      860.38      886.69       12.93 o   0.3806E-03
   0   2  15      478.60      521.41        8.87 o   0.8852E-03
   1   2  15      878.07      890.47       12.57 o   0.3765E-03
   2   2  15      967.87      950.64       13.68 o   0.3292E-03
   3   2  15       57.45       74.18        3.52 o   0.1066E-01
   4   2  15       45.93       60.67        4.19 o   0.1153E-01
   5   2  15       64.85       83.29        3.00 o   0.9987E-02
   6   2  15      157.91      158.18        4.06 o   0.4455E-02
   7   2  15       81.69       99.48        3.57 o   0.7987E-02
   8   2  15      193.24      164.67        5.07 o   0.3773E-02
   9   2  15      149.27      141.81        6.04 o   0.4472E-02
  -9   3  15       24.50       21.35        2.51 o   0.3176E-01
  -8   3  15       17.23       19.82        2.50 o   0.3759E-01
  -7   3  15      246.51      261.27        6.60 o   0.2277E-02
  -6   3  15        3.57       11.31        1.78 o   0.8138E-01
  -5   3  15      279.02      298.07        5.85 o   0.1993E-02
  -4   3  15      160.79      185.07        6.70 o   0.3467E-02
  -3   3  15      308.70      287.33        9.01 o   0.1766E-02
  -2   3  15      829.09      852.59       15.14 o   0.4015E-03
  -1   3  15      123.94      140.12        5.19 o   0.4776E-02
   0   3  15      897.97      869.35       11.58 o   0.3750E-03
   1   3  15      125.49      139.58        3.89 o   0.5055E-02
   2   3  15      809.22      849.96       12.46 o   0.4201E-03
   3   3  15      312.54      291.57        7.60 o   0.1814E-02
   4   3  15      162.56      188.24        7.08 o   0.3353E-02
   5   3  15      295.77      295.61        6.40 o   0.1932E-02
   6   3  15        7.22       10.79        1.76 o   0.7615E-01
   7   3  15      249.38      257.54        6.61 o   0.2289E-02
   8   3  15       17.26       18.80        2.31 o   0.3999E-01
   9   3  15       18.22       21.08        2.15 o   0.3669E-01
  -9   4  15      134.13      136.17        5.40 o   0.4969E-02
  -8   4  15      156.06      141.34        5.02 o   0.4728E-02
  -7   4  15       38.85       49.53        2.78 o   0.1749E-01
  -6   4  15       18.34       20.36        2.45 o   0.3659E-01
  -5   4  15        7.21        8.52        1.87 o   0.8193E-01
  -4   4  15       80.99       89.81        4.07 o   0.7894E-02
  -3   4  15      147.65      155.84        5.56 o   0.4197E-02
  -2   4  15      404.01      442.26        9.53 o   0.1113E-02
  -1   4  15       60.59       67.06        4.21 o   0.1078E-01
   0   4  15     2189.49     2300.13       20.24 o   0.7835E-04
   1   4  15       55.03       66.34        2.87 o   0.1246E-01
   2   4  15      407.21      442.03        8.59 o   0.1131E-02
   3   4  15      151.87      155.51        6.10 o   0.4055E-02
   4   4  15       79.59       89.28        4.32 o   0.7832E-02
   5   4  15       10.91        8.66        2.07 o   0.6940E-01
   6   4  15       20.64       20.78        2.47 o   0.3503E-01
   7   4  15       42.74       49.22        3.15 o   0.1647E-01
   8   4  15      162.07      140.94        5.67 o   0.4520E-02
   9   4  15      130.25      137.62        4.56 o   0.5203E-02
  -8   5  15       22.70       20.77        2.58 o   0.3616E-01
  -7   5  15       74.78       86.28        4.01 o   0.8818E-02
  -6   5  15      157.47      177.00        6.49 o   0.3654E-02
  -5   5  15      173.90      166.91        4.64 o   0.3883E-02
  -4   5  15      716.86      792.34       10.62 o   0.4854E-03
  -3   5  15      178.73      177.82        7.69 o   0.3358E-02
  -2   5  15       99.20      101.23        5.30 o   0.6644E-02
  -1   5  15      319.35      333.28        8.10 o   0.1619E-02
   0   5  15        3.22        7.92        1.97 o   0.8695E-01
   1   5  15      324.75      330.25        7.68 o   0.1637E-02
   2   5  15      102.12      103.00        4.49 o   0.6868E-02
   3   5  15      186.62      177.11        6.34 o   0.3537E-02
   4   5  15      706.67      790.49        9.26 o   0.4963E-03
   5   5  15      171.19      166.22        5.08 o   0.3855E-02
   6   5  15      157.96      177.70        5.43 o   0.3817E-02
   7   5  15       78.91       86.68        4.12 o   0.8579E-02
   8   5  15       17.17       20.23        2.95 o   0.3661E-01
  -8   6  15       42.45       46.83        3.30 o   0.1666E-01
  -7   6  15       14.42       17.55        2.20 o   0.4448E-01
  -6   6  15       15.05       16.82        2.60 o   0.4161E-01
  -5   6  15       90.97       98.50        3.35 o   0.7704E-02
  -4   6  15      698.61      744.42       10.66 o   0.5241E-03
  -3   6  15      549.52      570.96        7.53 o   0.7852E-03
  -2   6  15      199.72      221.84        7.11 o   0.2783E-02
  -1   6  15      252.92      248.64        6.76 o   0.2341E-02
   0   6  15        7.28        0.97        2.06 o   0.1366E+00
   1   6  15      255.83      247.12        6.69 o   0.2346E-02
   2   6  15      205.74      219.58        7.49 o   0.2733E-02
   3   6  15      525.91      568.52        9.05 o   0.7881E-03
   4   6  15      677.37      736.57        9.87 o   0.5418E-03
   5   6  15       93.26       96.86        4.35 o   0.7289E-02
   6   6  15       17.13       16.63        3.49 o   0.3322E-01
   7   6  15       17.23       17.66        3.01 o   0.3604E-01
   8   6  15       41.81       47.14        3.88 o   0.1559E-01
  -8   7  15       44.50       41.84        3.61 o   0.1672E-01
  -7   7  15      198.27      189.93        7.08 o   0.3109E-02
  -6   7  15      165.48      176.48        6.17 o   0.3629E-02
  -5   7  15      443.33      488.58       10.70 o   0.9587E-03
  -4   7  15       50.36       58.09        3.03 o   0.1463E-01
  -3   7  15     1169.42     1242.41       12.47 o   0.2299E-03
  -2   7  15      336.60      336.41        6.05 o   0.1668E-02
  -1   7  15      149.15      168.70        4.35 o   0.4035E-02
   0   7  15       39.08       43.30        3.48 o   0.1728E-01
   1   7  15      142.29      170.25        4.80 o   0.4006E-02
   2   7  15      330.86      335.04        7.32 o   0.1640E-02
   3   7  15     1159.83     1238.18       17.78 o   0.2235E-03
   4   7  15       54.76       58.88        3.33 o   0.1376E-01
   5   7  15      462.21      485.66       14.56 o   0.8670E-03
   6   7  15      178.69      176.68        8.60 o   0.3132E-02
   7   7  15      211.31      190.64        7.31 o   0.2998E-02
   8   7  15       53.10       42.16        3.88 o   0.1526E-01
  -7   8  15      173.16      164.44        6.13 o   0.3788E-02
  -6   8  15      103.35       97.65        4.86 o   0.6985E-02
  -5   8  15       91.79      104.01        4.08 o   0.7127E-02
  -4   8  15      318.88      323.77        8.18 o   0.1701E-02
  -3   8  15      523.67      555.62        7.71 o   0.8189E-03
  -2   8  15       17.57       17.22        2.19 o   0.4205E-01
  -1   8  15       68.85       69.60        2.66 o   0.1114E-01
   0   8  15      122.08      139.45        3.50 o   0.5588E-02
   1   8  15       66.43       69.10        2.85 o   0.1118E-01
   2   8  15       26.15       17.90        2.54 o   0.3436E-01
   3   8  15      542.54      555.72       10.40 o   0.7748E-03
   4   8  15      346.45      324.18       12.50 o   0.1431E-02
   5   8  15       94.48      103.49        6.70 o   0.5907E-02
   6   8  15      104.81       97.14        6.45 o   0.6196E-02
   7   8  15      170.43      164.79        6.11 o   0.3807E-02
  -7   9  15      303.27      262.10        7.22 o   0.2083E-02
  -6   9  15       65.54       63.42        3.65 o   0.1134E-01
  -5   9  15        1.63        3.72        2.09 o   0.1345E+00
  -4   9  15      930.17      964.28       14.64 o   0.3398E-03
  -3   9  15      394.08      399.68        7.96 o   0.1286E-02
  -2   9  15     1030.52     1055.70       11.95 o   0.2988E-03
  -1   9  15       10.41        8.50        1.76 o   0.7670E-01
   0   9  15       11.92       15.63        1.57 o   0.5623E-01
   1   9  15        9.10        8.49        1.80 o   0.7870E-01
   2   9  15     1051.30     1064.60       12.11 o   0.2929E-03
   3   9  15      423.87      401.35        9.49 o   0.1201E-02
   4   9  15      972.73      966.56       18.65 o   0.3174E-03
   5   9  15        0.88        4.14        1.54 o   0.2450E-01
   6   9  15       63.62       65.06        4.99 o   0.9974E-02
   7   9  15      306.48      257.24        7.40 o   0.2089E-02
  -6  10  15      132.20      121.68        4.95 o   0.5518E-02
  -5  10  15       58.13       45.87        3.67 o   0.1427E-01
  -4  10  15        9.39        9.73        2.58 o   0.6292E-01
  -3  10  15        6.99        7.78        2.13 o   0.8303E-01
  -2  10  15      402.59      387.74        9.23 o   0.1247E-02
  -1  10  15      322.01      322.36        7.70 o   0.1648E-02
   0  10  15       -1.39        2.18        2.19 o   0.1449E+00
   1  10  15      328.10      324.15        9.05 o   0.1570E-02
   2  10  15      395.94      391.67        9.06 o   0.1251E-02
   3  10  15        9.14        7.92        2.50 o   0.6846E-01
   4  10  15        7.26        9.37        2.58 o   0.6711E-01
   5  10  15       58.85       45.64        3.64 o   0.1428E-01
   6  10  15      129.22      120.49        5.02 o   0.5574E-02
  -5  11  15       15.56       27.61        2.93 o   0.2895E-01
  -4  11  15      103.28      108.61        5.02 o   0.6263E-02
  -3  11  15        1.51        4.83        2.36 o   0.1045E+00
  -2  11  15      111.38      126.89        4.62 o   0.5641E-02
  -1  11  15      259.88      247.80        6.60 o   0.2357E-02
   0  11  15       32.45       25.87        2.69 o   0.2656E-01
   1  11  15      251.04      248.63        6.03 o   0.2426E-02
   2  11  15      109.56      126.32        3.79 o   0.5925E-02
   3  11  15        4.45        4.47        1.78 o   0.1257E+00
   4  11  15      105.85      109.50        4.12 o   0.6516E-02
   5  11  15       24.70       29.19        2.36 o   0.2769E-01
  -4  12  15      189.29      178.21        5.25 o   0.3668E-02
  -3  12  15      140.74      147.97        5.00 o   0.4524E-02
  -2  12  15       97.13       99.13        3.62 o   0.7649E-02
  -1  12  15      304.68      313.12        6.53 o   0.1857E-02
   0  12  15      264.70      267.82        6.26 o   0.2165E-02
   1  12  15      321.59      312.77        6.47 o   0.1819E-02
   2  12  15       97.40       99.00        3.49 o   0.7703E-02
   3  12  15      143.03      149.75        3.62 o   0.4714E-02
   4  12  15      200.75      179.23        4.47 o   0.3666E-02
  -3  13  15       80.68       75.92        3.18 o   0.9922E-02
  -2  13  15       61.62       59.19        2.59 o   0.1395E-01
  -1  13  15       20.08       11.50        1.93 o   0.5625E-01
   0  13  15      573.95      513.13        8.09 o   0.8749E-03
   1  13  15       17.05       11.91        1.80 o   0.6082E-01
   2  13  15       54.49       58.78        2.40 o   0.1482E-01
   3  13  15       80.46       74.63        2.91 o   0.1021E-01
   0  14  15       77.89       78.25        6.79 o   0.7480E-02
   0   0  16      487.74      479.63       17.15 o   0.7852E-03
   1   0  16       -3.62        0.95        2.41 o   0.1334E+00
   2   0  16      899.01      919.82       12.82 o   0.3609E-03
   3   0  16        5.09        7.81        3.00 o   0.5777E-01
   4   0  16        1.13        9.26        3.15 o   0.1709E-01
   5   0  16       41.01       33.16        2.67 o   0.2244E-01
   6   0  16      271.11      269.92        6.79 o   0.2082E-02
   7   0  16        7.49        3.35        2.45 o   0.9344E-01
   8   0  16       68.83       55.32        4.09 o   0.1221E-01
   9   0  16        4.88        1.17        2.27 o   0.1360E+00
  -9   1  16      107.78       93.73        5.05 o   0.6905E-02
  -8   1  16       29.82       24.60        3.19 o   0.2641E-01
  -7   1  16      152.59      145.84        5.28 o   0.4472E-02
  -6   1  16       11.65       10.24        1.88 o   0.6830E-01
  -5   1  16      148.22      149.24        4.23 o   0.4705E-02
  -4   1  16       23.13       23.27        3.49 o   0.2751E-01
  -3   1  16       19.79       23.74        2.71 o   0.3260E-01
  -2   1  16       46.11       53.71        3.40 o   0.1452E-01
  -1   1  16     1506.03     1540.46       21.35 o   0.1528E-03
   0   1  16       55.77       46.21        4.06 o   0.1394E-01
   1   1  16     1524.63     1532.27       19.20 o   0.1547E-03
   2   1  16       46.77       52.94        3.33 o   0.1468E-01
   3   1  16       23.57       22.66        3.30 o   0.2865E-01
   4   1  16       26.91       23.46        3.54 o   0.2613E-01
   5   1  16      144.11      150.19        4.83 o   0.4613E-02
   6   1  16        5.29        9.94        1.95 o   0.8056E-01
   7   1  16      159.74      144.49        5.41 o   0.4397E-02
   8   1  16       24.09       23.77        2.66 o   0.3123E-01
   9   1  16      101.89       94.51        4.65 o   0.7204E-02
  -9   2  16       68.21       58.52        4.95 o   0.1066E-01
  -8   2  16       36.22       34.16        3.17 o   0.2063E-01
  -7   2  16      113.39      129.75        4.51 o   0.5463E-02
  -6   2  16       52.47       48.12        3.07 o   0.1548E-01
  -5   2  16      145.22      169.62        4.22 o   0.4340E-02
  -4   2  16       89.53       90.43        5.37 o   0.7176E-02
  -3   2  16      162.30      165.86        5.58 o   0.3992E-02
  -2   2  16       28.89       25.44        2.87 o   0.2679E-01
  -1   2  16      193.07      205.03        6.09 o   0.3085E-02
   0   2  16      551.23      550.55        9.96 o   0.7784E-03
   1   2  16      190.53      201.41        5.98 o   0.3150E-02
   2   2  16       26.26       25.47        2.79 o   0.2789E-01
   3   2  16      153.88      164.94        5.57 o   0.4083E-02
   4   2  16       81.78       90.42        5.32 o   0.7397E-02
   5   2  16      146.64      169.72        4.74 o   0.4238E-02
   6   2  16       48.60       48.06        3.13 o   0.1578E-01
   7   2  16      120.50      127.91        4.36 o   0.5449E-02
   8   2  16       35.10       33.98        2.55 o   0.2254E-01
   9   2  16       63.61       59.78        4.67 o   0.1110E-01
  -9   3  16      307.53      234.84       14.18 o   0.1708E-02
  -8   3  16      379.26      358.58        7.73 o   0.1436E-02
  -7   3  16       83.94       77.09        3.97 o   0.9104E-02
  -6   3  16      192.39      193.95        5.57 o   0.3319E-02
  -5   3  16       13.71       11.14        1.97 o   0.6083E-01
  -4   3  16       65.83       71.64        3.18 o   0.1085E-01
  -3   3  16      271.73      281.25        8.27 o   0.1982E-02
  -2   3  16      498.32      516.73       10.65 o   0.8526E-03
  -1   3  16      375.39      363.91        9.03 o   0.1414E-02
   0   3  16      417.61      430.24        8.58 o   0.1128E-02
   1   3  16      381.06      365.55        7.92 o   0.1437E-02
   2   3  16      513.15      520.16       10.61 o   0.8377E-03
   3   3  16      275.11      281.98        8.23 o   0.1972E-02
   4   3  16       68.12       71.44        3.17 o   0.1077E-01
   5   3  16       18.01       11.41        2.04 o   0.5417E-01
   6   3  16      187.90      194.97        5.57 o   0.3337E-02
   7   3  16       82.73       76.78        3.62 o   0.9394E-02
   8   3  16      388.92      362.26        7.85 o   0.1405E-02
  -8   4  16        2.11        9.09        2.04 o   0.9805E-01
  -7   4  16       52.25       63.46        3.02 o   0.1362E-01
  -6   4  16      302.29      298.81        7.43 o   0.1885E-02
  -5   4  16      316.17      332.45        6.58 o   0.1751E-02
  -4   4  16       36.46       46.70        2.49 o   0.1819E-01
  -3   4  16      788.08      852.57       13.11 o   0.4252E-03
  -2   4  16      105.84      110.30        5.00 o   0.6260E-02
  -1   4  16      610.87      619.00       11.02 o   0.6712E-03
   0   4  16     1606.80     1591.11       18.27 o   0.1429E-03
   1   4  16      620.42      618.98       10.93 o   0.6671E-03
   2   4  16       99.29      108.16        4.44 o   0.6699E-02
   3   4  16      822.48      855.71       14.94 o   0.4064E-03
   4   4  16       46.70       47.94        3.02 o   0.1588E-01
   5   4  16      322.12      335.37        6.57 o   0.1725E-02
   6   4  16      306.29      299.02        7.09 o   0.1892E-02
   7   4  16       58.54       64.36        3.65 o   0.1236E-01
   8   4  16       11.70        9.52        2.31 o   0.6656E-01
  -8   5  16       52.75       53.95        3.51 o   0.1383E-01
  -7   5  16      153.24      136.63        5.15 o   0.4728E-02
  -6   5  16      300.48      318.76        8.70 o   0.1662E-02
  -5   5  16      741.30      730.44       10.41 o   0.5184E-03
  -4   5  16      334.40      358.78        6.39 o   0.1536E-02
  -3   5  16       52.36       56.06        2.79 o   0.1371E-01
  -2   5  16      278.60      281.18        7.81 o   0.1919E-02
  -1   5  16     1191.71     1235.59       16.38 o   0.2204E-03
   0   5  16      475.87      431.78        9.31 o   0.1027E-02
   1   5  16     1205.34     1231.06       17.50 o   0.2181E-03
   2   5  16      276.88      278.67        7.61 o   0.1948E-02
   3   5  16       59.57       54.90        3.07 o   0.1304E-01
   4   5  16      333.78      356.42        6.68 o   0.1537E-02
   5   5  16      767.02      730.55       11.14 o   0.5053E-03
   6   5  16      309.38      320.22        6.97 o   0.1714E-02
   7   5  16      162.67      138.47        5.42 o   0.4520E-02
   8   5  16       57.85       54.07        3.80 o   0.1306E-01
  -8   6  16       75.34       71.49        5.44 o   0.8662E-02
  -7   6  16        6.18        2.48        2.48 o   0.9490E-01
  -6   6  16      102.62      117.10        4.60 o   0.6457E-02
  -5   6  16       83.67       90.18        5.48 o   0.7038E-02
  -4   6  16      140.61      151.43        4.59 o   0.4746E-02
  -3   6  16      393.88      402.72        6.62 o   0.1283E-02
  -2   6  16       51.85       53.20        2.58 o   0.1474E-01
  -1   6  16      678.86      709.84       11.49 o   0.5460E-03
   0   6  16        2.30        3.14        2.13 o   0.1285E+00
   1   6  16      667.30      705.32       11.30 o   0.5550E-03
   2   6  16       53.32       53.36        2.85 o   0.1427E-01
   3   6  16      411.07      405.65        8.05 o   0.1219E-02
   4   6  16      140.82      149.66        4.62 o   0.4775E-02
   5   6  16       83.09       88.52        4.49 o   0.7665E-02
   6   6  16      101.91      116.54        4.82 o   0.6406E-02
   7   6  16       -2.17        2.48        2.32 o   0.1197E+00
   8   6  16       88.73       71.77        4.87 o   0.8643E-02
  -7   7  16       10.12        8.89        2.51 o   0.6201E-01
  -6   7  16      180.74      186.68        7.15 o   0.3264E-02
  -5   7  16      159.68      156.69        6.25 o   0.3956E-02
  -4   7  16      246.04      264.65        7.91 o   0.2178E-02
  -3   7  16       63.62       73.43        2.81 o   0.1115E-01
  -2   7  16      126.13      137.81        3.75 o   0.5543E-02
  -1   7  16      205.39      221.96        4.88 o   0.3047E-02
   0   7  16       36.29       36.14        2.37 o   0.2054E-01
   1   7  16      212.92      221.46        4.76 o   0.3019E-02
   2   7  16      135.83      140.03        4.52 o   0.5159E-02
   3   7  16       54.38       74.27        3.93 o   0.1065E-01
   4   7  16      252.80      263.17        9.23 o   0.2065E-02
   5   7  16      150.22      154.02        8.20 o   0.3662E-02
   6   7  16      175.43      186.03        7.24 o   0.3292E-02
   7   7  16       13.30        9.12        2.70 o   0.5432E-01
   8   7  16        3.09        0.84        2.98 o   0.9635E-01
  -7   8  16       28.07       18.89        2.79 o   0.3182E-01
  -6   8  16       84.71       79.34        4.25 o   0.8686E-02
  -5   8  16      135.64      149.94        4.70 o   0.4849E-02
  -4   8  16       22.75       26.19        2.74 o   0.2936E-01
  -3   8  16      302.07      303.46        7.36 o   0.1855E-02
  -2   8  16       68.02       69.06        3.37 o   0.1128E-01
  -1   8  16      650.02      690.12        8.69 o   0.5918E-03
   0   8  16      152.86      174.12        4.12 o   0.4195E-02
   1   8  16      654.88      691.95        9.15 o   0.5854E-03
   2   8  16       65.78       70.45        3.35 o   0.1128E-01
   3   8  16      295.14      301.91        9.88 o   0.1738E-02
   4   8  16       25.70       27.37        4.65 o   0.1995E-01
   5   8  16      142.23      149.19        7.85 o   0.4023E-02
   6   8  16       82.48       78.69        4.94 o   0.8341E-02
   7   8  16       25.21       18.98        2.75 o   0.3320E-01
  -6   9  16       59.77       49.32        3.27 o   0.1421E-01
  -5   9  16       12.89       14.90        2.53 o   0.4773E-01
  -4   9  16       59.26       54.97        3.69 o   0.1240E-01
  -3   9  16       88.96       92.86        3.83 o   0.7942E-02
  -2   9  16       88.28       80.99        4.24 o   0.8423E-02
  -1   9  16        1.96        3.88        2.19 o   0.1239E+00
   0   9  16      159.36      158.59        5.99 o   0.3939E-02
   1   9  16        4.20        4.29        2.32 o   0.1033E+00
   2   9  16       82.79       82.86        4.05 o   0.8605E-02
   3   9  16       91.97       92.54        4.97 o   0.7298E-02
   4   9  16       59.47       55.27        5.75 o   0.9962E-02
   5   9  16       11.87       15.78        3.07 o   0.4145E-01
   6   9  16       55.90       50.03        3.49 o   0.1414E-01
   7   9  16      107.71      105.24        8.50 o   0.4905E-02
  -6  10  16       78.72       69.19        5.46 o   0.8974E-02
  -5  10  16       78.54       74.22        3.66 o   0.9656E-02
  -4  10  16      155.08      163.98        5.62 o   0.4076E-02
  -3  10  16       26.34       30.45        2.78 o   0.2480E-01
  -2  10  16       32.00       26.21        3.09 o   0.2471E-01
  -1  10  16      101.25       99.50        4.76 o   0.7115E-02
   0  10  16      177.34      187.05        6.09 o   0.3492E-02
   1  10  16       97.32      100.48        4.55 o   0.7269E-02
   2  10  16       33.53       27.17        3.05 o   0.2407E-01
   3  10  16       24.48       29.44        2.74 o   0.2586E-01
   4  10  16      173.00      164.63        6.89 o   0.3676E-02
   5  10  16       74.13       74.02        4.31 o   0.9382E-02
   6  10  16       86.76       69.61        3.97 o   0.9883E-02
  -5  11  16       97.11       84.21        4.84 o   0.7572E-02
  -4  11  16       19.26       17.43        2.27 o   0.4110E-01
  -3  11  16        5.14        5.25        2.06 o   0.9864E-01
  -2  11  16      112.72      104.70        4.48 o   0.6487E-02
  -1  11  16       68.28       72.82        3.79 o   0.1063E-01
   0  11  16      173.95      174.52        5.26 o   0.3742E-02
   1  11  16       66.95       73.48        3.46 o   0.1092E-01
   2  11  16      105.77      104.14        3.58 o   0.6993E-02
   3  11  16        7.60        5.11        1.90 o   0.9737E-01
   4  11  16       25.87       17.84        2.57 o   0.3511E-01
   5  11  16       96.54       83.97        4.06 o   0.8016E-02
  -4  12  16      305.48      257.09        9.74 o   0.1930E-02
  -3  12  16       52.40       52.42        2.74 o   0.1534E-01
  -2  12  16      586.34      559.16        8.80 o   0.7728E-03
  -1  12  16       15.92       13.14        2.12 o   0.5100E-01
   0  12  16      110.63      104.93        3.69 o   0.6955E-02
   1  12  16       19.09       13.67        2.17 o   0.4692E-01
   2  12  16      582.73      556.82        8.96 o   0.7760E-03
   3  12  16       49.79       52.03        2.50 o   0.1598E-01
   4  12  16      314.72      258.58        8.28 o   0.1999E-02
  -2  13  16       94.53       81.85        3.83 o   0.8486E-02
  -1  13  16      115.64      111.66        3.40 o   0.6565E-02
   0  13  16      630.95      503.13        8.10 o   0.8404E-03
   1  13  16      122.78      111.47        3.27 o   0.6461E-02
   2  13  16       96.05       83.99        3.21 o   0.8624E-02
   1   0  17      695.91      711.96       14.71 o   0.5184E-03
   2   0  17       18.78       15.81        2.56 o   0.4291E-01
   3   0  17       42.79       53.24        3.84 o   0.1405E-01
   4   0  17        3.92        0.18        1.59 o   0.2330E+00
   5   0  17        1.20        1.45        1.80 o   0.2331E+00
   6   0  17        1.46        2.90        2.82 o   0.1003E+00
   7   0  17       26.64       22.40        2.94 o   0.3074E-01
   8   0  17      218.35      181.38        7.21 o   0.3050E-02
   9   0  17       19.41       11.61        4.46 o   0.3000E-01
  -8   1  17       51.28       51.77        3.75 o   0.1438E-01
  -7   1  17       16.18       23.00        2.56 o   0.3493E-01
  -6   1  17      165.68      174.99        5.20 o   0.3858E-02
  -5   1  17       16.34       11.92        2.05 o   0.5674E-01
  -4   1  17      240.48      251.96        5.27 o   0.2529E-02
  -3   1  17      135.57      133.23        5.50 o   0.5017E-02
  -2   1  17      454.34      471.21       11.11 o   0.9917E-03
  -1   1  17      442.07      435.43       10.84 o   0.1036E-02
   0   1  17       20.25       18.15        3.62 o   0.3158E-01
   1   1  17      427.52      432.32       10.65 o   0.1062E-02
   2   1  17      454.03      473.27        9.84 o   0.1015E-02
   3   1  17      124.32      135.72        5.53 o   0.5094E-02
   4   1  17      247.57      249.45        5.64 o   0.2493E-02
   5   1  17       16.97       12.73        2.40 o   0.5009E-01
   6   1  17      162.37      173.65        6.75 o   0.3643E-02
   7   1  17       17.32       22.38        3.01 o   0.3216E-01
   8   1  17       64.10       52.57        3.39 o   0.1374E-01
  -8   2  17       43.70       49.11        3.14 o   0.1613E-01
  -7   2  17        0.63        4.24        1.31 o   0.3797E-01
  -6   2  17       31.99       38.33        2.62 o   0.2206E-01
  -5   2  17       96.86      108.56        4.16 o   0.6899E-02
  -4   2  17      326.13      373.59        6.22 o   0.1541E-02
  -3   2  17      754.60      753.05       14.08 o   0.4749E-03
  -2   2  17      459.05      504.13       10.64 o   0.9278E-03
  -1   2  17       20.34       14.96        2.88 o   0.3747E-01
   0   2  17      108.38      116.81        4.37 o   0.5999E-02
   1   2  17       15.97       15.52        2.87 o   0.3924E-01
   2   2  17      480.73      504.91       10.51 o   0.9107E-03
   3   2  17      765.22      757.07       14.48 o   0.4669E-03
   4   2  17      334.79      375.90        7.73 o   0.1469E-02
   5   2  17      102.30      109.33        4.68 o   0.6541E-02
   6   2  17       31.15       39.01        3.15 o   0.2059E-01
   7   2  17        3.56        4.44        2.38 o   0.1059E+00
   8   2  17       47.11       49.76        2.91 o   0.1602E-01
  -8   3  17       47.90       37.59        2.83 o   0.1852E-01
  -7   3  17       97.41       89.57        4.34 o   0.7791E-02
  -6   3  17        9.07        6.96        2.32 o   0.7752E-01
  -5   3  17      505.41      517.48        8.36 o   0.8946E-03
  -4   3  17     1042.20     1123.23       13.68 o   0.2767E-03
  -3   3  17       85.95       76.04        4.14 o   0.8626E-02
  -2   3  17       32.66       39.14        3.14 o   0.2024E-01
  -1   3  17      319.32      326.47        8.91 o   0.1646E-02
   0   3  17     2800.19     2789.19       28.16 o   0.5154E-04
   1   3  17      325.99      330.66        8.38 o   0.1642E-02
   2   3  17       28.89       38.28        2.77 o   0.2215E-01
   3   3  17       69.91       76.07        4.17 o   0.9182E-02
   4   3  17     1069.35     1120.43       13.11 o   0.2749E-03
   5   3  17      512.58      519.58        8.47 o   0.8845E-03
   6   3  17       11.30        6.79        2.36 o   0.7267E-01
   7   3  17      101.42       89.57        4.08 o   0.7811E-02
   8   3  17       44.39       36.01        2.71 o   0.1969E-01
  -8   4  17       18.32        8.77        1.97 o   0.6023E-01
  -7   4  17       22.05       16.80        2.33 o   0.3805E-01
  -6   4  17       27.60       29.37        2.73 o   0.2655E-01
  -5   4  17      167.19      190.40        5.26 o   0.3652E-02
  -4   4  17      289.74      296.84        6.53 o   0.1905E-02
  -3   4  17        8.12       10.08        1.75 o   0.8298E-01
  -2   4  17      459.97      497.00       10.47 o   0.9504E-03
  -1   4  17      394.91      424.08        8.89 o   0.1177E-02
   0   4  17       -2.87        1.66        2.45 o   0.1216E+00
   1   4  17      385.69      418.38       10.11 o   0.1170E-02
   2   4  17      466.82      499.87        9.92 o   0.9499E-03
   3   4  17       12.19        9.66        2.05 o   0.6959E-01
   4   4  17      280.56      297.05        6.46 o   0.1932E-02
   5   4  17      170.88      190.12        5.79 o   0.3553E-02
   6   4  17       28.84       29.63        2.41 o   0.2722E-01
   7   4  17       28.21       16.60        2.74 o   0.3277E-01
   8   4  17       20.58        9.36        2.24 o   0.5269E-01
  -8   5  17        6.85        6.24        2.35 o   0.8163E-01
  -7   5  17       42.19       38.67        3.29 o   0.1884E-01
  -6   5  17       47.80       48.59        3.82 o   0.1444E-01
  -5   5  17      115.15      104.63        4.69 o   0.6483E-02
  -4   5  17      349.94      375.79        6.84 o   0.1439E-02
  -3   5  17      295.16      293.27        6.44 o   0.1949E-02
  -2   5  17      148.19      159.50        3.89 o   0.4717E-02
  -1   5  17     1605.90     1593.75       19.95 o   0.1441E-03
   0   5  17      540.45      558.73       11.27 o   0.7990E-03
   1   5  17     1601.83     1591.90       21.15 o   0.1434E-03
   2   5  17      154.72      160.62        4.32 o   0.4542E-02
   3   5  17      314.06      295.69        7.05 o   0.1857E-02
   4   5  17      346.72      374.91        7.61 o   0.1425E-02
   5   5  17      118.43      105.10        4.79 o   0.6362E-02
   6   5  17       57.94       47.59        3.24 o   0.1458E-01
   7   5  17       43.85       38.71        2.99 o   0.1928E-01
   8   5  17       12.41        6.69        2.68 o   0.6178E-01
  -8   6  17      151.30      136.71        9.81 o   0.3499E-02
  -7   6  17      191.42      178.20        6.58 o   0.3373E-02
  -6   6  17      180.31      164.98        5.66 o   0.3778E-02
  -5   6  17       16.07       19.09        3.12 o   0.3532E-01
  -4   6  17       59.27       64.52        3.91 o   0.1165E-01
  -3   6  17      856.88      905.96       10.80 o   0.3911E-03
  -2   6  17       41.29       47.38        2.44 o   0.1779E-01
  -1   6  17      542.54      591.81        7.12 o   0.7792E-03
   0   6  17       41.80       49.63        2.34 o   0.1739E-01
   1   6  17      555.35      585.79        7.91 o   0.7707E-03
   2   6  17       42.71       46.44        2.74 o   0.1734E-01
   3   6  17      876.39      906.73       12.83 o   0.3792E-03
   4   6  17       63.18       63.27        4.49 o   0.1093E-01
   5   6  17       16.83       18.60        2.82 o   0.3773E-01
   6   6  17      176.92      165.33        6.47 o   0.3663E-02
   7   6  17      185.78      176.14        6.57 o   0.3438E-02
   8   6  17      154.03      138.83        7.02 o   0.4127E-02
  -7   7  17      260.16      223.78        7.17 o   0.2530E-02
  -6   7  17      135.80      138.91        5.90 o   0.4697E-02
  -5   7  17        7.92        9.82        2.37 o   0.6518E-01
  -4   7  17      158.55      171.40        6.30 o   0.3806E-02
  -3   7  17      121.19      127.89        4.02 o   0.5676E-02
  -2   7  17      374.43      412.50        6.42 o   0.1345E-02
  -1   7  17      411.70      456.47        7.42 o   0.1098E-02
   0   7  17     1626.68     1634.03       16.80 o   0.1411E-03
   1   7  17      420.58      457.06        6.82 o   0.1097E-02
   2   7  17      381.90      408.72        7.48 o   0.1318E-02
   3   7  17      125.83      126.66        4.60 o   0.5483E-02
   4   7  17      154.97      170.24        7.18 o   0.3685E-02
   5   7  17        6.22        9.40        2.99 o   0.5623E-01
   6   7  17      148.59      139.32        5.75 o   0.4584E-02
   7   7  17      261.36      226.64        6.37 o   0.2574E-02
  -7   8  17       54.25       47.88        3.52 o   0.1470E-01
  -6   8  17       89.71       86.40        4.06 o   0.8190E-02
  -5   8  17       78.66       73.64        3.84 o   0.9999E-02
  -4   8  17        6.58        6.85        2.01 o   0.9243E-01
  -3   8  17       39.01       39.05        3.01 o   0.1972E-01
  -2   8  17      423.59      444.36        9.63 o   0.1081E-02
  -1   8  17       46.79       45.05        2.64 o   0.1779E-01
   0   8  17      416.90      435.57        6.51 o   0.1156E-02
   1   8  17       46.04       45.12        2.57 o   0.1800E-01
   2   8  17      452.17      449.33       10.87 o   0.1015E-02
   3   8  17       37.44       38.73        4.18 o   0.1718E-01
   4   8  17        7.56        6.60        3.17 o   0.5877E-01
   5   8  17       81.12       72.81        6.00 o   0.8217E-02
   6   8  17       90.29       86.52        4.34 o   0.8011E-02
   7   8  17       59.02       48.74        3.87 o   0.1367E-01
  -6   9  17        6.43        1.75        1.79 o   0.1553E+00
  -5   9  17      224.10      200.10        5.77 o   0.3023E-02
  -4   9  17        3.53        4.14        1.99 o   0.1169E+00
  -3   9  17      179.50      180.96        5.16 o   0.3561E-02
  -2   9  17       97.95       88.82        4.02 o   0.7801E-02
  -1   9  17      259.76      257.38        6.84 o   0.2270E-02
   0   9  17       42.33       37.01        3.17 o   0.1840E-01
   1   9  17      258.72      256.64        7.27 o   0.2247E-02
   2   9  17       87.97       87.65        4.84 o   0.7700E-02
   3   9  17      175.62      183.67        7.32 o   0.3242E-02
   4   9  17        5.61        3.93        3.58 o   0.5543E-01
   5   9  17      238.06      202.60        7.58 o   0.2729E-02
   6   9  17        2.83        1.78        1.93 o   0.1736E+00
  -5  10  17       -2.35        2.05        2.15 o   0.1461E+00
  -4  10  17       60.37       55.97        3.25 o   0.1347E-01
  -3  10  17        7.78        7.35        2.08 o   0.8086E-01
  -2  10  17       58.45       71.25        3.66 o   0.1074E-01
  -1  10  17      123.49      124.89        5.05 o   0.5456E-02
   0  10  17       -0.27        0.00        2.29 o   0.9132E-02
   1  10  17      121.49      124.80        4.63 o   0.5617E-02
   2  10  17       74.29       72.50        3.38 o   0.1009E-01
   3  10  17        7.01        7.27        2.41 o   0.7399E-01
   4  10  17       58.96       55.29        4.15 o   0.1251E-01
   5  10  17        1.37        1.95        1.93 o   0.1806E+00
  -4  11  17       73.08       67.05        3.31 o   0.1104E-01
  -3  11  17       15.30       22.36        2.47 o   0.3545E-01
  -2  11  17      179.98      172.38        5.85 o   0.3619E-02
  -1  11  17      103.55      107.68        4.34 o   0.6646E-02
   0  11  17       -2.81        0.06        2.00 o   0.1962E+00
   1  11  17      110.81      109.67        3.86 o   0.6585E-02
   2  11  17      182.78      171.80        4.39 o   0.3811E-02
   3  11  17       19.34       21.71        2.19 o   0.3580E-01
   4  11  17       74.80       67.99        3.58 o   0.1065E-01
  -3  12  17       25.00       18.27        2.14 o   0.3864E-01
  -2  12  17       25.77       24.22        1.97 o   0.3238E-01
  -1  12  17       70.95       60.62        3.25 o   0.1227E-01
   0  12  17      414.31      353.32        7.28 o   0.1392E-02
   1  12  17       69.78       59.89        3.04 o   0.1264E-01
   2  12  17       29.09       24.90        2.09 o   0.3020E-01
   3  12  17       23.84       19.16        1.98 o   0.3937E-01
  -1  13  17       53.69       64.89        3.52 o   0.1221E-01
   0  13  17      117.73      136.66        3.84 o   0.5646E-02
   1  13  17       57.56       65.22        3.09 o   0.1234E-01
   0   0  18      738.07      800.39       26.65 o   0.3649E-03
   1   0  18      111.07      119.71        5.56 o   0.5587E-02
   2   0  18     1196.32     1262.43       17.38 o   0.2156E-03
   3   0  18      351.34      333.90        6.69 o   0.1549E-02
   4   0  18       -2.59        1.33        1.85 o   0.2039E+00
   5   0  18       54.38       57.77        3.09 o   0.1388E-01
   6   0  18      274.62      295.42        8.45 o   0.1857E-02
   7   0  18       61.34       46.78        3.74 o   0.1334E-01
   8   0  18      249.24      224.47        8.26 o   0.2420E-02
  -8   1  18       45.73       37.42        3.90 o   0.1709E-01
  -7   1  18       71.80       74.72        3.88 o   0.1006E-01
  -6   1  18       86.05      110.57        4.09 o   0.7133E-02
  -5   1  18      113.61      132.51        4.19 o   0.5695E-02
  -4   1  18      299.31      339.64        5.97 o   0.1767E-02
  -3   1  18        0.04        1.87        4.05 o   0.9288E-03
  -2   1  18      355.00      374.57        9.90 o   0.1353E-02
  -1   1  18      226.26      246.43        7.99 o   0.2331E-02
   0   1  18       35.99       41.46        4.17 o   0.1652E-01
   1   1  18      223.24      243.44        8.73 o   0.2295E-02
   2   1  18      350.02      373.11        9.09 o   0.1394E-02
   3   1  18       -4.55        2.31        2.02 o   0.1265E+00
   4   1  18      298.83      338.48        5.94 o   0.1774E-02
   5   1  18      128.63      130.82        5.64 o   0.5104E-02
   6   1  18       96.57      111.39        6.04 o   0.6032E-02
   7   1  18       69.52       73.38        4.84 o   0.9461E-02
   8   1  18       45.52       36.01        3.75 o   0.1776E-01
  -8   2  18      122.16      106.54        4.83 o   0.6223E-02
  -7   2  18      263.92      246.81        6.20 o   0.2270E-02
  -6   2  18      140.12      149.78        5.01 o   0.4630E-02
  -5   2  18       75.44       90.80        4.14 o   0.8747E-02
  -4   2  18      338.87      361.49        6.74 o   0.1500E-02
  -3   2  18      273.98      305.60        5.55 o   0.2022E-02
  -2   2  18      637.50      628.86       15.19 o   0.5957E-03
  -1   2  18      688.47      741.27       12.83 o   0.5214E-03
   0   2  18       48.42       55.34        3.80 o   0.1344E-01
   1   2  18      683.77      739.00       12.71 o   0.5254E-03
   2   2  18      587.83      624.04       12.53 o   0.6508E-03
   3   2  18      274.84      303.08        6.29 o   0.1997E-02
   4   2  18      335.09      358.24        8.21 o   0.1469E-02
   5   2  18       80.14       91.10        4.56 o   0.8307E-02
   6   2  18      137.09      148.58        6.84 o   0.4255E-02
   7   2  18      246.68      243.38        7.33 o   0.2274E-02
   8   2  18      119.39      107.38        4.85 o   0.6238E-02
  -8   3  18       41.28       37.73        2.65 o   0.2040E-01
  -7   3  18       91.49       84.21        4.46 o   0.8269E-02
  -6   3  18       11.30       14.98        2.29 o   0.5188E-01
  -5   3  18      246.35      244.82        7.38 o   0.2351E-02
  -4   3  18      346.33      376.49        7.61 o   0.1421E-02
  -3   3  18      616.53      666.38        8.65 o   0.6411E-03
  -2   3  18      524.78      569.77        8.05 o   0.8034E-03
  -1   3  18       87.13       94.22        4.91 o   0.7844E-02
   0   3  18       42.21       51.62        3.08 o   0.1491E-01
   1   3  18       96.61       95.73        4.76 o   0.7598E-02
   2   3  18      520.60      566.98        8.83 o   0.8013E-03
   3   3  18      603.03      671.03        9.86 o   0.6345E-03
   4   3  18      368.06      375.27        7.95 o   0.1379E-02
   5   3  18      243.84      241.92        6.80 o   0.2427E-02
   6   3  18       16.68       15.39        2.44 o   0.4503E-01
   7   3  18       92.02       85.29        4.02 o   0.8454E-02
   8   3  18       44.91       37.96        3.16 o   0.1867E-01
  -8   4  18       51.72       46.74        3.56 o   0.1454E-01
  -7   4  18       70.89       69.20        3.67 o   0.1090E-01
  -6   4  18      243.40      237.64        7.56 o   0.2363E-02
  -5   4  18       35.83       37.40        3.03 o   0.2057E-01
  -4   4  18      546.13      587.04        9.20 o   0.7516E-03
  -3   4  18       76.61       76.21        3.12 o   0.1026E-01
  -2   4  18      967.62     1046.39       10.39 o   0.3113E-03
  -1   4  18      266.69      261.91        5.48 o   0.2289E-02
   0   4  18      236.77      286.00        6.13 o   0.2192E-02
   1   4  18      267.36      260.65        6.18 o   0.2254E-02
   2   4  18      992.26     1048.09       12.41 o   0.3026E-03
   3   4  18       72.69       75.82        3.43 o   0.1026E-01
   4   4  18      573.28      590.29        9.47 o   0.7287E-03
   5   4  18       35.47       38.07        3.14 o   0.2016E-01
   6   4  18      251.54      234.64        6.05 o   0.2473E-02
   7   4  18       70.49       68.87        3.87 o   0.1076E-01
   8   4  18       41.67       46.13        3.36 o   0.1593E-01
  -7   5  18        9.58       10.25        2.24 o   0.6930E-01
  -6   5  18      166.93      156.56        5.50 o   0.4173E-02
  -5   5  18        1.61        0.50        2.51 o   0.1406E+00
  -4   5  18      182.55      201.41        5.88 o   0.3201E-02
  -3   5  18      121.81      124.29        4.14 o   0.5873E-02
  -2   5  18      133.45      128.84        3.64 o   0.5528E-02
  -1   5  18      140.50      157.23        3.89 o   0.4669E-02
   0   5  18      193.20      187.98        4.70 o   0.3485E-02
   1   5  18      145.68      156.83        4.43 o   0.4523E-02
   2   5  18      127.36      130.14        4.47 o   0.5388E-02
   3   5  18      121.55      125.03        4.52 o   0.5745E-02
   4   5  18      179.20      199.03        6.33 o   0.3193E-02
   5   5  18       -0.21        0.59        2.46 o   0.6842E-02
   6   5  18      167.26      157.24        5.19 o   0.4218E-02
   7   5  18        7.01       10.52        2.06 o   0.7727E-01
   8   5  18       97.06       72.58        8.20 o   0.6223E-02
  -7   6  18       59.84       54.61        3.67 o   0.1290E-01
  -6   6  18        3.61        4.17        2.19 o   0.1085E+00
  -5   6  18       63.88       67.24        4.60 o   0.9910E-02
  -4   6  18       62.55       63.65        3.92 o   0.1122E-01
  -3   6  18      198.07      202.02        4.85 o   0.3208E-02
  -2   6  18      433.73      449.77        6.97 o   0.1111E-02
  -1   6  18      189.11      197.42        4.18 o   0.3435E-02
   0   6  18       83.60       78.17        2.99 o   0.9800E-02
   1   6  18      184.59      200.75        5.16 o   0.3319E-02
   2   6  18      453.06      453.05        8.64 o   0.1053E-02
   3   6  18      204.64      202.77        6.12 o   0.3026E-02
   4   6  18       57.46       64.06        3.84 o   0.1153E-01
   5   6  18       67.33       66.40        4.00 o   0.1036E-01
   6   6  18        2.68        3.94        2.18 o   0.1153E+00
   7   6  18       61.47       55.25        3.68 o   0.1269E-01
  -7   7  18       61.92       51.15        3.33 o   0.1329E-01
  -6   7  18      229.32      200.23        6.49 o   0.2906E-02
  -5   7  18       55.40       61.46        3.53 o   0.1220E-01
  -4   7  18      203.06      196.82        6.97 o   0.3042E-02
  -3   7  18       42.76       40.63        3.15 o   0.1741E-01
  -2   7  18      694.43      709.28        9.86 o   0.5577E-03
  -1   7  18      675.99      690.25       10.81 o   0.5880E-03
   0   7  18       14.38       15.82        2.04 o   0.4560E-01
   1   7  18      682.76      695.57        9.64 o   0.5894E-03
   2   7  18      687.22      710.65       11.80 o   0.5467E-03
   3   7  18       39.48       39.39        4.23 o   0.1583E-01
   4   7  18      218.99      197.58        8.36 o   0.2774E-02
   5   7  18       65.13       61.34        4.20 o   0.1097E-01
   6   7  18      215.87      198.53        6.49 o   0.2994E-02
   7   7  18       58.53       51.20        3.95 o   0.1275E-01
  -6   8  18      222.04      221.09        5.79 o   0.2796E-02
  -5   8  18       37.55       39.94        2.79 o   0.1955E-01
  -4   8  18       54.12       51.54        2.75 o   0.1527E-01
  -3   8  18       27.10       31.11        2.71 o   0.2482E-01
  -2   8  18      132.44      141.38        5.42 o   0.4869E-02
  -1   8  18       68.28       71.02        3.77 o   0.1054E-01
   0   8  18      454.24      458.32        9.21 o   0.1024E-02
   1   8  18       71.96       71.66        3.80 o   0.1029E-01
   2   8  18      137.01      141.10        6.03 o   0.4664E-02
   3   8  18       23.53       31.13        4.47 o   0.1939E-01
   4   8  18       42.80       51.26        4.14 o   0.1424E-01
   5   8  18       38.64       39.98        3.80 o   0.1718E-01
   6   8  18      232.81      219.15        6.16 o   0.2727E-02
  -6   9  18       79.54       56.72        7.03 o   0.8109E-02
  -5   9  18       17.00       17.89        2.04 o   0.4306E-01
  -4   9  18       -0.38        0.12        1.40 o   0.6404E-01
  -3   9  18      209.22      199.96        5.68 o   0.3190E-02
  -2   9  18      233.49      225.35        6.27 o   0.2732E-02
  -1   9  18       76.77       72.59        4.74 o   0.8976E-02
   0   9  18        8.54        7.00        2.55 o   0.7183E-01
   1   9  18       83.25       72.78        4.31 o   0.9047E-02
   2   9  18      239.25      227.04        6.86 o   0.2636E-02
   3   9  18      221.75      198.64        6.98 o   0.2976E-02
   4   9  18       -2.31        0.20        3.34 o   0.8334E-01
   5   9  18       20.42       18.28        2.58 o   0.3676E-01
   6   9  18       75.71       57.37        3.64 o   0.1162E-01
  -5  10  18       29.70       22.90        3.52 o   0.2623E-01
  -4  10  18       65.45       62.92        3.42 o   0.1190E-01
  -3  10  18       68.78       71.05        3.39 o   0.1079E-01
  -2  10  18      456.99      450.46        9.06 o   0.1053E-02
  -1  10  18       66.30       58.03        3.72 o   0.1168E-01
   0  10  18      404.35      410.80        7.97 o   0.1211E-02
   1  10  18       63.03       57.72        4.03 o   0.1157E-01
   2  10  18      467.38      447.78        8.50 o   0.1058E-02
   3  10  18       63.45       69.65        3.45 o   0.1115E-01
   4  10  18       73.86       62.97        3.43 o   0.1140E-01
   5  10  18       29.11       23.07        2.13 o   0.3314E-01
  -4  11  18       -1.90        0.07        2.47 o   0.1474E+00
  -3  11  18       42.53       44.88        2.81 o   0.1779E-01
  -2  11  18        7.01        3.71        1.74 o   0.1312E+00
  -1  11  18        9.33        4.52        2.28 o   0.8280E-01
   0  11  18       58.86       67.99        3.04 o   0.1189E-01
   1  11  18        6.97        4.48        1.84 o   0.1065E+00
   2  11  18        6.64        4.06        2.14 o   0.1085E+00
   3  11  18       51.31       44.61        2.80 o   0.1682E-01
   4  11  18        0.21        0.04        1.80 o   0.2372E-01
  -2  12  18       11.51       13.51        1.57 o   0.6416E-01
  -1  12  18      155.63      142.13        4.36 o   0.4848E-02
   0  12  18      187.59      172.49        4.43 o   0.3955E-02
   1  12  18      152.63      140.95        3.94 o   0.4999E-02
   2  12  18       11.10       13.29        1.84 o   0.6169E-01
   1   0  19      460.00      483.31       12.80 o   0.9293E-03
   2   0  19      988.61      978.57       10.86 o   0.3354E-03
   3   0  19      292.05      375.67        6.13 o   0.1595E-02
   4   0  19      119.75      124.74        3.73 o   0.6136E-02
   5   0  19       -0.11        0.34        3.33 o   0.2043E-02
   6   0  19       67.63       78.74        5.05 o   0.8792E-02
   7   0  19       73.66       86.33        4.60 o   0.8433E-02
   8   0  19       22.66       16.27        3.56 o   0.2984E-01
  -8   1  19      144.75      121.49        7.07 o   0.4717E-02
  -7   1  19       14.02       16.18        2.89 o   0.3915E-01
  -6   1  19        6.43        3.93        3.02 o   0.7120E-01
  -5   1  19      136.51      140.45        5.45 o   0.4896E-02
  -4   1  19       31.34       34.89        2.22 o   0.2586E-01
  -3   1  19      592.83      600.36        8.86 o   0.7190E-03
  -2   1  19      655.55      690.42        8.71 o   0.6027E-03
  -1   1  19      309.88      312.10        7.80 o   0.1717E-02
   0   1  19      356.06      353.17       11.23 o   0.1373E-02
   1   1  19      311.86      309.87       10.45 o   0.1589E-02
   2   1  19      651.36      692.97        8.73 o   0.6024E-03
   3   1  19      600.96      600.78        9.03 o   0.7122E-03
   4   1  19       32.80       34.95        2.62 o   0.2426E-01
   5   1  19      139.11      139.33        7.17 o   0.4418E-02
   6   1  19        5.77        4.00        2.81 o   0.7930E-01
   7   1  19       13.82       16.38        2.69 o   0.4086E-01
   8   1  19      151.72      122.04        7.20 o   0.4588E-02
  -8   2  19       23.59       11.85        3.40 o   0.3744E-01
  -7   2  19        5.80        8.55        2.00 o   0.9076E-01
  -6   2  19       -4.40        0.70        2.32 o   0.1386E+00
  -5   2  19       37.27       32.69        3.36 o   0.2009E-01
  -4   2  19      158.24      181.90        4.60 o   0.3842E-02
  -3   2  19      231.41      238.59        5.44 o   0.2627E-02
  -2   2  19      202.95      231.81        5.28 o   0.2802E-02
  -1   2  19      519.73      556.47        7.97 o   0.8393E-03
   0   2  19        6.65        4.08        2.13 o   0.1064E+00
   1   2  19      522.70      557.87        8.35 o   0.8307E-03
   2   2  19      205.00      231.25        5.09 o   0.2813E-02
   3   2  19      231.58      241.71        5.80 o   0.2573E-02
   4   2  19      161.30      183.75        5.28 o   0.3694E-02
   5   2  19       34.21       33.34        3.79 o   0.1920E-01
   6   2  19       -0.54        0.62        1.99 o   0.1598E-01
   7   2  19        1.16        8.07        2.45 o   0.2525E-01
   8   2  19       25.89       11.77        3.48 o   0.3565E-01
  -8   3  19      200.86      150.18       11.23 o   0.2861E-02
  -7   3  19       32.83       23.46        3.22 o   0.2570E-01
  -6   3  19      168.53      183.50        5.65 o   0.3665E-02
  -5   3  19      218.68      266.33        6.27 o   0.2360E-02
  -4   3  19      228.02      237.61        6.52 o   0.2605E-02
  -3   3  19      147.70      158.09        4.30 o   0.4440E-02
  -2   3  19       84.36       83.50        3.45 o   0.8785E-02
  -1   3  19      656.01      705.99        9.84 o   0.5772E-03
   0   3  19      792.62      840.36       11.73 o   0.4220E-03
   1   3  19      672.30      699.62        9.58 o   0.5769E-03
   2   3  19       86.81       84.36        3.72 o   0.8503E-02
   3   3  19      168.31      157.96        5.75 o   0.3985E-02
   4   3  19      225.98      235.37        6.26 o   0.2655E-02
   5   3  19      236.21      264.69        7.97 o   0.2185E-02
   6   3  19      177.49      183.56        6.47 o   0.3473E-02
   7   3  19       22.51       22.74        2.66 o   0.3198E-01
   8   3  19      181.71      149.64       10.14 o   0.3174E-02
  -7   4  19       19.50       17.01        2.32 o   0.4114E-01
  -6   4  19       13.72       16.73        2.68 o   0.3865E-01
  -5   4  19      222.02      217.20        6.28 o   0.2842E-02
  -4   4  19      119.64      121.24        5.20 o   0.5667E-02
  -3   4  19      683.23      700.17        9.37 o   0.5711E-03
  -2   4  19       59.78       66.42        2.65 o   0.1259E-01
  -1   4  19       20.91       17.75        2.16 o   0.4053E-01
   0   4  19      362.52      374.23        6.67 o   0.1426E-02
   1   4  19       29.11       19.24        2.44 o   0.3332E-01
   2   4  19       56.98       65.31        3.37 o   0.1224E-01
   3   4  19      698.14      703.15       10.49 o   0.5559E-03
   4   4  19      110.86      119.49        4.70 o   0.6036E-02
   5   4  19      218.60      215.40        6.26 o   0.2878E-02
   6   4  19       13.65       17.44        2.22 o   0.4134E-01
   7   4  19       21.19       17.17        2.40 o   0.3941E-01
  -7   5  19        8.57       10.45        1.97 o   0.7012E-01
  -6   5  19       23.74       16.60        2.36 o   0.4005E-01
  -5   5  19       78.71       81.02        5.08 o   0.8527E-02
  -4   5  19       92.69       95.26        4.61 o   0.7073E-02
  -3   5  19      292.07      295.39        5.91 o   0.1981E-02
  -2   5  19       74.26       76.11        2.98 o   0.9642E-02
  -1   5  19      257.07      256.11        5.26 o   0.2365E-02
   0   5  19       18.00       24.11        2.01 o   0.3395E-01
   1   5  19      255.86      259.72        6.03 o   0.2298E-02
   2   5  19       75.92       75.73        3.66 o   0.9200E-02
   3   5  19      306.30      298.29        8.86 o   0.1778E-02
   4   5  19       86.62       94.07        4.53 o   0.7311E-02
   5   5  19       90.60       81.36        4.14 o   0.8762E-02
   6   5  19       20.74       17.45        2.49 o   0.3990E-01
   7   5  19       10.02       10.17        1.73 o   0.7300E-01
  -7   6  19      186.85      169.64        5.44 o   0.3754E-02
  -6   6  19      409.22      355.55        9.71 o   0.1334E-02
  -5   6  19      315.04      301.29       10.78 o   0.1629E-02
  -4   6  19      389.24      386.98        8.89 o   0.1262E-02
  -3   6  19       44.54       45.22        3.18 o   0.1691E-01
  -2   6  19      265.84      289.19        6.14 o   0.2140E-02
  -1   6  19      121.14      117.55        3.37 o   0.6220E-02
   0   6  19     1305.94     1303.58       13.68 o   0.2086E-03
   1   6  19      120.07      119.14        4.02 o   0.6007E-02
   2   6  19      266.78      293.51        7.68 o   0.2022E-02
   3   6  19       47.32       44.63        4.47 o   0.1434E-01
   4   6  19      406.97      381.13        9.24 o   0.1242E-02
   5   6  19      318.62      299.08        7.20 o   0.1821E-02
   6   6  19      400.02      351.12        7.92 o   0.1421E-02
   7   6  19      190.30      166.49        6.52 o   0.3597E-02
  -6   7  19      379.12      355.97        7.90 o   0.1455E-02
  -5   7  19      118.46      109.59        4.07 o   0.6428E-02
  -4   7  19       27.50       28.11        3.10 o   0.2543E-01
  -3   7  19      114.49      123.18        4.87 o   0.5796E-02
  -2   7  19       56.37       54.05        3.29 o   0.1350E-01
  -1   7  19       63.78       70.11        4.01 o   0.1073E-01
   0   7  19       33.90       35.80        2.86 o   0.2123E-01
   1   7  19       62.46       70.63        3.63 o   0.1110E-01
   2   7  19       49.01       52.86        3.67 o   0.1372E-01
   3   7  19      117.78      122.69        6.17 o   0.5317E-02
   4   7  19       23.45       27.13        2.77 o   0.2840E-01
   5   7  19      115.27      109.49        4.60 o   0.6311E-02
   6   7  19      400.50      357.11        8.31 o   0.1402E-02
  -6   8  19       63.96       56.47        3.32 o   0.1298E-01
  -5   8  19       24.25       27.06        2.13 o   0.3124E-01
  -4   8  19       60.54       53.13        3.17 o   0.1342E-01
  -3   8  19      185.05      177.92        5.45 o   0.3620E-02
  -2   8  19       41.35       39.83        3.47 o   0.1798E-01
  -1   8  19      142.29      154.07        5.10 o   0.4454E-02
   0   8  19      525.58      532.22       10.61 o   0.8144E-03
   1   8  19      144.88      153.50        4.71 o   0.4514E-02
   2   8  19       39.92       41.73        3.21 o   0.1831E-01
   3   8  19      182.61      180.35        6.56 o   0.3439E-02
   4   8  19       56.42       53.43        3.44 o   0.1337E-01
   5   8  19       27.29       27.20        2.83 o   0.2722E-01
   6   8  19       68.95       56.24        3.20 o   0.1279E-01
  -5   9  19        6.46        6.52        1.47 o   0.1059E+00
  -4   9  19      108.22      107.53        4.28 o   0.6549E-02
  -3   9  19      114.26      127.76        4.45 o   0.5543E-02
  -2   9  19      214.33      220.40        6.95 o   0.2717E-02
  -1   9  19      224.98      221.52        7.27 o   0.2600E-02
   0   9  19       30.89       31.30        3.60 o   0.2296E-01
   1   9  19      221.63      220.13        6.48 o   0.2703E-02
   2   9  19      220.48      222.57        6.30 o   0.2732E-02
   3   9  19      129.54      128.94        5.28 o   0.5065E-02
   4   9  19      110.31      106.63        5.22 o   0.6179E-02
   5   9  19        6.74        6.97        1.54 o   0.9930E-01
  -4  10  19       73.74       63.81        3.67 o   0.1128E-01
  -3  10  19       57.21       53.04        2.94 o   0.1429E-01
  -2  10  19        2.91        2.87        2.19 o   0.1212E+00
  -1  10  19       40.44       37.86        3.33 o   0.1863E-01
   0  10  19        8.10        4.27        2.18 o   0.8744E-01
   1  10  19       41.57       37.74        2.98 o   0.1930E-01
   2  10  19        2.92        2.66        1.70 o   0.1610E+00
   3  10  19       55.06       53.69        3.09 o   0.1419E-01
   4  10  19       76.69       63.46        3.51 o   0.1130E-01
  -3  11  19       11.85        7.43        1.94 o   0.7807E-01
  -2  11  19       32.56       39.74        2.51 o   0.2036E-01
  -1  11  19      156.92      153.69        6.62 o   0.4088E-02
   0  11  19      282.08      246.22        6.92 o   0.2320E-02
   1  11  19      157.95      154.62        4.66 o   0.4464E-02
   2  11  19       31.20       39.40        2.54 o   0.2066E-01
   3  11  19        9.50        7.52        2.16 o   0.7755E-01
  -1  12  19      196.80      186.18        4.92 o   0.3496E-02
   0  12  19       13.66       16.40        1.80 o   0.4709E-01
   1  12  19      196.99      186.43        5.52 o   0.3416E-02
   0   0  20      478.20      497.45       11.01 o   0.8866E-03
   1   0  20        1.95        0.27        1.93 o   0.2074E+00
   2   0  20       59.41       66.07        3.05 o   0.1179E-01
   3   0  20      333.33      304.92        7.45 o   0.1672E-02
   4   0  20       15.25       22.43        2.23 o   0.3701E-01
   5   0  20      356.04      334.74        9.39 o   0.1491E-02
   6   0  20      273.25      275.69        9.04 o   0.1935E-02
   7   0  20       37.21       41.83        4.00 o   0.1637E-01
  -7   1  20       70.53       54.07        4.26 o   0.1155E-01
  -6   1  20      146.60      130.39        6.49 o   0.4701E-02
  -5   1  20       25.39       17.92        3.13 o   0.3208E-01
  -4   1  20       74.23       72.61        3.68 o   0.1007E-01
  -3   1  20       16.43       13.59        1.90 o   0.5680E-01
  -2   1  20      490.59      541.01        8.01 o   0.8703E-03
  -1   1  20      577.44      652.01        8.23 o   0.6622E-03
   0   1  20     1050.04     1073.39       12.28 o   0.2932E-03
   1   1  20      577.60      651.60        8.66 o   0.6593E-03
   2   1  20      481.79      544.06        7.96 o   0.8734E-03
   3   1  20       15.62       13.62        2.19 o   0.5404E-01
   4   1  20       83.11       72.29        4.47 o   0.9139E-02
   5   1  20       24.31       17.76        3.24 o   0.3190E-01
   6   1  20      136.45      130.87        6.50 o   0.4806E-02
   7   1  20       63.38       53.32        4.07 o   0.1228E-01
  -7   2  20      103.08       87.04        4.67 o   0.7589E-02
  -6   2  20       38.76       35.58        3.38 o   0.1915E-01
  -5   2  20       85.85       81.29        4.36 o   0.8791E-02
  -4   2  20      276.10      324.68        7.65 o   0.1798E-02
  -3   2  20       13.75       13.34        1.81 o   0.5590E-01
  -2   2  20      308.98      348.74        7.18 o   0.1643E-02
  -1   2  20      231.89      241.88        6.09 o   0.2508E-02
   0   2  20       92.59       93.71        3.84 o   0.7662E-02
   1   2  20      232.12      243.91        5.62 o   0.2526E-02
   2   2  20      302.12      348.54        6.55 o   0.1682E-02
   3   2  20       13.54       13.89        2.18 o   0.5092E-01
   4   2  20      284.16      324.86        8.80 o   0.1720E-02
   5   2  20       90.24       81.81        5.15 o   0.8088E-02
   6   2  20       40.93       34.69        4.17 o   0.1713E-01
   7   2  20      110.52       88.12        4.49 o   0.7440E-02
  -7   3  20      110.05      105.38        4.63 o   0.6526E-02
  -6   3  20       28.82       27.52        2.76 o   0.2587E-01
  -5   3  20      112.85      126.71        4.49 o   0.5652E-02
  -4   3  20      207.67      210.21        7.30 o   0.2806E-02
  -3   3  20      157.76      162.26        4.66 o   0.4233E-02
  -2   3  20      103.39      100.52        3.89 o   0.7194E-02
  -1   3  20      269.62      275.44        6.71 o   0.2056E-02
   0   3  20      341.40      330.81        7.42 o   0.1629E-02
   1   3  20      256.32      271.87        5.99 o   0.2158E-02
   2   3  20      104.48      102.36        3.80 o   0.7120E-02
   3   3  20      154.60      161.44        5.20 o   0.4183E-02
   4   3  20      227.30      210.71        7.83 o   0.2651E-02
   5   3  20      114.81      126.86        5.67 o   0.5259E-02
   6   3  20       37.65       28.00        3.72 o   0.2055E-01
   7   3  20      113.75      104.58        4.29 o   0.6613E-02
  -7   4  20       58.89       56.68        3.99 o   0.1198E-01
  -6   4  20        8.26       10.84        2.31 o   0.6483E-01
  -5   4  20      334.63      295.73        8.00 o   0.1775E-02
  -4   4  20      246.68      260.84        6.70 o   0.2290E-02
  -3   4  20      349.29      349.81        8.77 o   0.1460E-02
  -2   4  20       38.78       37.93        2.54 o   0.2055E-01
  -1   4  20      678.78      698.11        9.75 o   0.5648E-03
   0   4  20        0.14        0.02        2.34 o   0.8350E-02
   1   4  20      690.90      697.84        9.70 o   0.5605E-03
   2   4  20       34.04       38.39        3.34 o   0.1929E-01
   3   4  20      339.42      350.07       10.62 o   0.1402E-02
   4   4  20      249.13      263.63        7.28 o   0.2222E-02
   5   4  20      334.85      295.28        7.48 o   0.1802E-02
   6   4  20       11.69       10.62        2.09 o   0.6448E-01
   7   4  20       50.09       56.43        2.89 o   0.1387E-01
  -7   5  20      111.41      100.04        6.15 o   0.6001E-02
  -6   5  20       18.81       13.27        2.66 o   0.4315E-01
  -5   5  20        8.19       12.42        2.93 o   0.4999E-01
  -4   5  20       60.64       56.61        3.75 o   0.1273E-01
  -3   5  20      203.93      209.95        6.05 o   0.2979E-02
  -2   5  20      127.96      126.10        5.49 o   0.5234E-02
  -1   5  20      453.02      466.61        7.73 o   0.1079E-02
   0   5  20      789.40      815.70       10.49 o   0.4515E-03
   1   5  20      448.38      466.52        7.63 o   0.1086E-02
   2   5  20      121.36      127.30        5.74 o   0.5220E-02
   3   5  20      204.59      209.52        7.32 o   0.2836E-02
   4   5  20       64.95       56.32        3.69 o   0.1255E-01
   5   5  20       11.23       12.62        2.14 o   0.5807E-01
   6   5  20       15.51       13.60        2.17 o   0.5038E-01
   7   5  20       94.85       98.68        8.52 o   0.5197E-02
  -6   6  20       23.62       25.73        2.68 o   0.2820E-01
  -5   6  20      139.36      137.90        6.87 o   0.4345E-02
  -4   6  20        2.74        4.87        2.41 o   0.9616E-01
  -3   6  20       40.31       42.72        3.04 o   0.1753E-01
  -2   6  20      179.80      169.71        5.76 o   0.3674E-02
  -1   6  20      125.50      125.96        4.54 o   0.5446E-02
   0   6  20      642.62      621.96       12.01 o   0.6401E-03
   1   6  20      122.12      125.55        4.76 o   0.5447E-02
   2   6  20      180.59      170.50        6.13 o   0.3600E-02
   3   6  20       40.80       43.25        3.79 o   0.1594E-01
   4   6  20        5.42        4.89        2.60 o   0.8135E-01
   5   6  20      153.18      138.66        4.77 o   0.4680E-02
   6   6  20       26.03       26.36        2.33 o   0.2849E-01
  -6   7  20       23.62       20.29        2.40 o   0.3580E-01
  -5   7  20      148.35      120.40        5.12 o   0.5139E-02
  -4   7  20      129.81      124.52        5.12 o   0.5369E-02
  -3   7  20        7.94       12.71        2.31 o   0.6266E-01
  -2   7  20      180.75      185.77        5.56 o   0.3467E-02
  -1   7  20      197.50      208.68        6.45 o   0.2926E-02
   0   7  20      200.42      194.77        7.81 o   0.2904E-02
   1   7  20      198.40      211.59        6.30 o   0.2910E-02
   2   7  20      186.73      183.51        6.08 o   0.3385E-02
   3   7  20        6.71       12.56        2.42 o   0.6270E-01
   4   7  20      127.55      123.13        5.28 o   0.5390E-02
   5   7  20      157.20      120.01        4.90 o   0.5087E-02
   6   7  20       27.35       20.46        2.30 o   0.3452E-01
  -5   8  20       89.10       88.61        3.63 o   0.8290E-02
  -4   8  20      114.10      118.72        4.61 o   0.6017E-02
  -3   8  20      191.90      182.86        5.31 o   0.3467E-02
  -2   8  20      127.34      136.16        5.00 o   0.5099E-02
  -1   8  20       86.47       77.66        3.98 o   0.9019E-02
   0   8  20      175.13      158.75        6.42 o   0.3761E-02
   1   8  20       84.37       79.37        3.60 o   0.9219E-02
   2   8  20      130.57      136.10        4.52 o   0.5178E-02
   3   8  20      197.27      185.03        6.51 o   0.3245E-02
   4   8  20      116.86      119.37        4.71 o   0.5915E-02
   5   8  20       90.74       88.59        3.49 o   0.8307E-02
  -5   9  20       36.86       29.70        5.39 o   0.1548E-01
  -4   9  20       58.22       52.48        3.52 o   0.1381E-01
  -3   9  20       60.85       54.57        3.19 o   0.1355E-01
  -2   9  20       61.26       62.86        3.78 o   0.1168E-01
  -1   9  20       23.40       21.29        3.23 o   0.2972E-01
   0   9  20       22.90       15.56        2.93 o   0.3797E-01
   1   9  20       23.97       20.92        2.89 o   0.3170E-01
   2   9  20       61.30       61.64        3.08 o   0.1251E-01
   3   9  20       57.43       54.79        3.60 o   0.1327E-01
   4   9  20       58.45       52.76        3.25 o   0.1411E-01
   5   9  20       29.91       29.59        2.60 o   0.2530E-01
  -3  10  20       85.70       78.46        4.59 o   0.8624E-02
  -2  10  20       66.52       65.18        3.99 o   0.1122E-01
  -1  10  20       15.65       11.93        2.80 o   0.4580E-01
   0  10  20        3.27        0.01        1.85 o   0.2201E+00
   1  10  20       18.19       12.48        2.13 o   0.5041E-01
   2  10  20       61.74       64.66        2.81 o   0.1271E-01
   3  10  20       84.88       76.26        4.18 o   0.9070E-02
   4  10  20       29.42       31.71        2.23 o   0.2625E-01
  -2  11  20      153.23      165.83        4.92 o   0.4215E-02
  -1  11  20        6.29        6.15        2.00 o   0.9178E-01
   0  11  20        2.22        1.95        1.88 o   0.1902E+00
   1  11  20        7.68        6.37        1.56 o   0.1006E+00
   2  11  20      164.18      164.38        5.09 o   0.4106E-02
   1   0  21        8.55       14.03        1.92 o   0.5878E-01
   2   0  21       57.22       68.73        3.15 o   0.1213E-01
   3   0  21       71.38       79.15        4.61 o   0.8880E-02
   4   0  21        6.97        0.98        2.42 o   0.1088E+00
   5   0  21       14.71       16.63        2.77 o   0.3975E-01
   6   0  21       36.22       48.34        4.21 o   0.1433E-01
   7   0  21       76.35       52.18        4.01 o   0.1176E-01
  -7   1  21       16.04       16.09        2.37 o   0.4247E-01
  -6   1  21      111.68      113.00        4.85 o   0.6095E-02
  -5   1  21       27.42       30.67        2.79 o   0.2492E-01
  -4   1  21        3.85        8.56        2.22 o   0.8724E-01
  -3   1  21       38.64       38.62        3.37 o   0.1766E-01
  -2   1  21      160.61      171.71        4.52 o   0.4129E-02
  -1   1  21      341.00      342.28        6.62 o   0.1614E-02
   0   1  21        7.23        5.50        2.15 o   0.8122E-01
   1   1  21      326.37      341.15        6.85 o   0.1641E-02
   2   1  21      166.21      171.54        4.89 o   0.4022E-02
   3   1  21       38.33       39.18        3.39 o   0.1752E-01
   4   1  21        2.61        8.39        2.27 o   0.8938E-01
   5   1  21       25.61       30.33        3.26 o   0.2378E-01
   6   1  21      118.48      113.75        5.81 o   0.5606E-02
   7   1  21       13.62       15.71        2.29 o   0.4536E-01
  -7   2  21      181.56      148.90        4.95 o   0.4290E-02
  -6   2  21      126.99      115.87        5.03 o   0.5631E-02
  -5   2  21        7.46        6.32        2.39 o   0.8185E-01
  -4   2  21        9.18        9.99        2.66 o   0.5698E-01
  -3   2  21       28.77       30.48        3.02 o   0.2408E-01
  -2   2  21      248.69      269.70        6.41 o   0.2266E-02
  -1   2  21       99.42      103.28        4.67 o   0.6822E-02
   0   2  21      156.88      159.43        4.84 o   0.4209E-02
   1   2  21       93.91      100.77        3.76 o   0.7459E-02
   2   2  21      238.27      268.62        5.86 o   0.2346E-02
   3   2  21       33.30       29.32        3.43 o   0.2217E-01
   4   2  21        5.98       10.12        3.03 o   0.5379E-01
   5   2  21        2.95        6.52        2.81 o   0.7724E-01
   6   2  21      130.23      116.02        5.91 o   0.5292E-02
   7   2  21      187.24      148.43        5.76 o   0.4090E-02
  -7   3  21       31.77       30.55        3.05 o   0.2356E-01
  -6   3  21       13.01        8.57        2.61 o   0.5647E-01
  -5   3  21       73.97       73.76        3.60 o   0.9765E-02
  -4   3  21      100.01      108.50        4.71 o   0.6377E-02
  -3   3  21       31.56       36.06        3.53 o   0.2080E-01
  -2   3  21      545.78      551.97       11.40 o   0.7661E-03
  -1   3  21      322.86      341.59        7.78 o   0.1606E-02
   0   3  21      500.30      526.79        9.80 o   0.8872E-03
   1   3  21      322.80      336.94        7.17 o   0.1648E-02
   2   3  21      542.40      554.49       12.22 o   0.7540E-03
   3   3  21       35.42       35.47        3.88 o   0.1933E-01
   4   3  21       99.02      107.13        5.94 o   0.5947E-02
   5   3  21       67.13       72.81        4.19 o   0.9694E-02
   6   3  21       10.00        8.28        2.61 o   0.6086E-01
   7   3  21       25.61       30.41        2.78 o   0.2605E-01
  -7   4  21      156.62      138.44        9.79 o   0.3536E-02
  -6   4  21      193.29      181.53        5.57 o   0.3418E-02
  -5   4  21      479.71      441.20       11.46 o   0.9887E-03
  -4   4  21       51.35       62.92        3.30 o   0.1284E-01
  -3   4  21      109.21      117.52        5.39 o   0.5818E-02
  -2   4  21      252.11      260.73        6.84 o   0.2259E-02
  -1   4  21      576.13      593.66       12.70 o   0.6886E-03
   0   4  21        3.96        1.62        2.17 o   0.1316E+00
   1   4  21      571.29      592.06       12.44 o   0.6959E-03
   2   4  21      253.74      259.60        9.25 o   0.2078E-02
   3   4  21      103.85      120.57        6.16 o   0.5529E-02
   4   4  21       55.52       62.95        4.71 o   0.1100E-01
   5   4  21      500.68      444.63       10.78 o   0.9782E-03
   6   4  21      196.95      183.00        5.74 o   0.3352E-02
  -6   5  21       64.19       61.88        3.58 o   0.1226E-01
  -5   5  21       97.04       97.00        5.84 o   0.6591E-02
  -4   5  21      155.71      179.90        5.97 o   0.3665E-02
  -3   5  21       34.81       35.83        3.16 o   0.2043E-01
  -2   5  21        7.50       10.46        2.25 o   0.6070E-01
  -1   5  21      191.50      190.51        5.86 o   0.3275E-02
   0   5  21        3.01        0.22        2.13 o   0.1786E+00
   1   5  21      191.65      189.28        7.01 o   0.3136E-02
   2   5  21       10.27       10.53        3.25 o   0.4347E-01
   3   5  21       36.90       36.49        3.74 o   0.1842E-01
   4   5  21      166.61      180.36        5.64 o   0.3625E-02
   5   5  21      108.85       98.18        3.99 o   0.7137E-02
   6   5  21       68.33       62.04        3.01 o   0.1256E-01
  -6   6  21       79.41       78.64        4.35 o   0.8929E-02
  -5   6  21      221.48      202.93        6.96 o   0.2882E-02
  -4   6  21      295.60      293.82        8.67 o   0.1813E-02
  -3   6  21      423.70      428.26        9.07 o   0.1144E-02
  -2   6  21        5.82        4.40        2.08 o   0.1125E+00
  -1   6  21      307.08      297.64        7.27 o   0.1886E-02
   0   6  21       -2.67        1.18        2.41 o   0.1386E+00
   1   6  21      311.05      296.06        8.59 o   0.1811E-02
   2   6  21        4.52        4.76        2.74 o   0.8473E-01
   3   6  21      433.46      429.84       10.13 o   0.1104E-02
   4   6  21      286.50      291.67        7.18 o   0.1928E-02
   5   6  21      219.52      203.18        5.24 o   0.3076E-02
   6   6  21       73.11       76.70        3.13 o   0.1016E-01
  -5   7  21       48.19       51.36        3.23 o   0.1450E-01
  -4   7  21      162.19      163.51        5.42 o   0.4058E-02
  -3   7  21       95.48       87.29        4.51 o   0.7759E-02
  -2   7  21       27.97       27.96        3.07 o   0.2642E-01
  -1   7  21      871.01      857.55       13.96 o   0.3971E-03
   0   7  21       79.40       79.03        4.14 o   0.8730E-02
   1   7  21      894.43      856.08       12.96 o   0.3966E-03
   2   7  21       30.17       28.30        2.68 o   0.2725E-01
   3   7  21       96.05       87.41        4.70 o   0.7637E-02
   4   7  21      172.20      163.40        5.19 o   0.4009E-02
   5   7  21       45.88       51.29        2.70 o   0.1543E-01
  -5   8  21       93.04       81.66        5.43 o   0.7734E-02
  -4   8  21      149.39      148.14        5.43 o   0.4494E-02
  -3   8  21      123.63      119.05        4.02 o   0.6008E-02
  -2   8  21      399.08      379.84        9.21 o   0.1283E-02
  -1   8  21      454.46      428.06       10.03 o   0.1098E-02
   0   8  21      231.09      211.36        6.41 o   0.2775E-02
   1   8  21      425.00      426.29        8.69 o   0.1168E-02
   2   8  21      392.23      376.53        7.47 o   0.1353E-02
   3   8  21      126.15      119.85        4.96 o   0.5654E-02
   4   8  21      151.14      147.52        5.04 o   0.4571E-02
   5   8  21      101.44       82.37        4.10 o   0.8260E-02
  -4   9  21       11.25       10.31        2.22 o   0.6506E-01
  -3   9  21       37.66       40.00        3.08 o   0.1842E-01
  -2   9  21       31.46       31.21        3.15 o   0.2338E-01
  -1   9  21       23.55       20.02        2.74 o   0.3320E-01
   0   9  21       13.63       14.79        2.46 o   0.5101E-01
   1   9  21       19.94       19.92        2.53 o   0.3618E-01
   2   9  21       27.00       31.20        2.40 o   0.2706E-01
   3   9  21       34.56       40.65        2.76 o   0.1936E-01
   4   9  21        8.80        9.96        1.84 o   0.7861E-01
  -3  10  21       76.30       62.27        4.79 o   0.1004E-01
  -2  10  21      140.48      121.15        5.00 o   0.5288E-02
  -1  10  21        6.53        4.34        1.95 o   0.1120E+00
   0  10  21       25.51       29.48        2.27 o   0.2773E-01
   1  10  21        4.53        4.75        1.54 o   0.1420E+00
   2  10  21      136.22      123.39        3.91 o   0.5577E-02
   3  10  21       70.51       62.94        3.93 o   0.1109E-01
   0  11  21        3.94        2.44        2.49 o   0.1129E+00
   0   0  22      294.60      300.14        7.96 o   0.1903E-02
   1   0  22       44.02       44.62        2.92 o   0.1708E-01
   2   0  22      442.51      435.12        9.80 o   0.1114E-02
   3   0  22      136.48      132.76        5.95 o   0.4802E-02
   4   0  22       -2.38        0.00        2.59 o   0.1327E+00
   5   0  22       14.41       25.88        2.66 o   0.3279E-01
   6   0  22      177.58      153.13        7.42 o   0.3647E-02
   7   0  22       22.66       15.66        2.71 o   0.3790E-01
  -7   1  22       11.26        8.85        2.81 o   0.5505E-01
  -6   1  22      113.23       98.84        4.48 o   0.6834E-02
  -5   1  22       10.23       10.78        2.51 o   0.5566E-01
  -4   1  22        5.35        5.88        2.40 o   0.8246E-01
  -3   1  22       66.77       68.05        4.18 o   0.1060E-01
  -2   1  22        7.55       12.01        2.46 o   0.6104E-01
  -1   1  22       65.45       63.48        4.80 o   0.1094E-01
   0   1  22      105.17       99.33        3.81 o   0.7238E-02
   1   1  22       61.51       63.98        3.72 o   0.1235E-01
   2   1  22        7.12       11.70        2.55 o   0.6059E-01
   3   1  22       71.95       69.12        4.12 o   0.1031E-01
   4   1  22        5.68        6.23        2.25 o   0.8482E-01
   5   1  22        8.61       10.86        3.25 o   0.4609E-01
   6   1  22      114.10       99.22        6.00 o   0.6136E-02
   7   1  22       10.93        8.69        2.71 o   0.5752E-01
  -6   2  22       25.22       16.98        2.71 o   0.3452E-01
  -5   2  22       89.03       92.79        3.65 o   0.8151E-02
  -4   2  22       78.48       77.77        4.38 o   0.9134E-02
  -3   2  22       10.69       13.11        2.86 o   0.4638E-01
  -2   2  22      107.25      132.58        5.68 o   0.5447E-02
  -1   2  22      323.85      329.18        9.40 o   0.1574E-02
   0   2  22        1.17        0.02        2.74 o   0.9599E-01
   1   2  22      302.66      328.00        8.02 o   0.1685E-02
   2   2  22      116.42      130.49        5.17 o   0.5532E-02
   3   2  22        7.02       12.52        2.45 o   0.5664E-01
   4   2  22       83.70       75.76        4.70 o   0.8842E-02
   5   2  22       96.97       92.92        4.78 o   0.7352E-02
   6   2  22       20.63       15.95        3.12 o   0.3452E-01
  -6   3  22       80.22       73.84        4.69 o   0.9246E-02
  -5   3  22       65.57       71.95        3.30 o   0.1120E-01
  -4   3  22       54.75       69.19        3.92 o   0.1129E-01
  -3   3  22      484.76      470.28       10.11 o   0.9678E-03
  -2   3  22      101.07      113.17        4.60 o   0.6479E-02
  -1   3  22       38.31       38.29        4.05 o   0.1706E-01
   0   3  22       50.65       43.26        4.13 o   0.1484E-01
   1   3  22       32.95       36.47        3.26 o   0.2024E-01
   2   3  22      106.49      113.15        5.00 o   0.6219E-02
   3   3  22      457.01      470.30       12.51 o   0.9425E-03
   4   3  22       57.26       69.71        4.64 o   0.1038E-01
   5   3  22       65.17       70.44        3.99 o   0.1076E-01
   6   3  22       86.94       72.87        4.38 o   0.9295E-02
  -6   4  22       99.36       84.94        4.85 o   0.7559E-02
  -5   4  22      171.88      180.25        6.26 o   0.3517E-02
  -4   4  22        2.02        2.25        2.09 o   0.1502E+00
  -3   4  22       23.90       25.44        3.46 o   0.2577E-01
  -2   4  22       66.24       69.26        4.03 o   0.1069E-01
  -1   4  22      114.32      122.95        5.01 o   0.5657E-02
   0   4  22      372.12      389.95        8.84 o   0.1332E-02
   1   4  22      120.18      123.59        5.63 o   0.5349E-02
   2   4  22       66.05       67.21        5.19 o   0.9756E-02
   3   4  22       31.66       25.57        3.98 o   0.2185E-01
   4   4  22        6.31        2.17        2.95 o   0.8030E-01
   5   4  22      184.04      179.33        5.97 o   0.3485E-02
   6   4  22       96.67       85.51        3.71 o   0.8216E-02
  -6   5  22      240.68      212.47        8.52 o   0.2487E-02
  -5   5  22       42.45       40.96        3.90 o   0.1611E-01
  -4   5  22        0.39        2.73        1.88 o   0.1908E-01
  -3   5  22      222.80      215.94        6.36 o   0.2833E-02
  -2   5  22      177.77      181.61        5.47 o   0.3588E-02
  -1   5  22      118.26      112.45        4.59 o   0.6279E-02
   0   5  22      161.51      155.86        5.23 o   0.4193E-02
   1   5  22      120.49      112.73        6.30 o   0.5581E-02
   2   5  22      177.90      181.73        7.30 o   0.3308E-02
   3   5  22      219.81      217.43        7.17 o   0.2748E-02
   4   5  22        1.84        2.69        2.40 o   0.1191E+00
   5   5  22       51.42       40.95        2.95 o   0.1688E-01
   6   5  22      238.77      215.26       12.53 o   0.2047E-02
  -5   6  22        4.95        9.86        1.76 o   0.9769E-01
  -4   6  22      466.56      412.41       10.49 o   0.1099E-02
  -3   6  22      179.88      166.69        5.56 o   0.3881E-02
  -2   6  22      171.35      163.35        5.19 o   0.4018E-02
  -1   6  22       98.95      100.33        4.07 o   0.7229E-02
   0   6  22      117.61      108.69        5.16 o   0.5928E-02
   1   6  22       90.19      100.10        5.25 o   0.6896E-02
   2   6  22      172.47      163.60        6.11 o   0.3844E-02
   3   6  22      181.94      168.00        6.24 o   0.3728E-02
   4   6  22      468.79      410.02        8.72 o   0.1145E-02
   5   6  22        1.06        9.12        1.77 o   0.1178E+00
  -5   7  22       -3.07        1.50        2.12 o   0.1495E+00
  -4   7  22       57.22       47.82        2.95 o   0.1533E-01
  -3   7  22       51.77       57.67        3.02 o   0.1375E-01
  -2   7  22      123.67      122.54        4.57 o   0.5793E-02
  -1   7  22       52.09       64.06        3.41 o   0.1198E-01
   0   7  22       92.91      101.16        4.62 o   0.7095E-02
   1   7  22       57.03       64.77        3.42 o   0.1161E-01
   2   7  22      123.99      121.13        3.90 o   0.6029E-02
   3   7  22       52.16       57.15        3.19 o   0.1358E-01
   4   7  22       64.65       48.09        3.14 o   0.1435E-01
   5   7  22        4.27        1.31        2.62 o   0.1067E+00
  -4   8  22      291.81      270.16        8.15 o   0.2031E-02
  -3   8  22       67.18       65.80        3.40 o   0.1111E-01
  -2   8  22      208.52      201.64        5.57 o   0.3188E-02
  -1   8  22      358.49      340.98        7.56 o   0.1557E-02
   0   8  22       57.30       61.30        3.19 o   0.1315E-01
   1   8  22      361.92      337.02        7.48 o   0.1567E-02
   2   8  22      208.06      199.77        4.72 o   0.3304E-02
   3   8  22       70.60       65.30        3.63 o   0.1079E-01
   4   8  22      285.04      269.76        6.29 o   0.2173E-02
  -3   9  22       83.87       76.37        5.37 o   0.8317E-02
  -2   9  22      233.34      221.35        5.89 o   0.2751E-02
  -1   9  22      196.38      174.47        6.28 o   0.3406E-02
   0   9  22      305.51      261.64        6.43 o   0.2086E-02
   1   9  22      196.39      174.52        6.19 o   0.3418E-02
   2   9  22      248.63      219.03        4.99 o   0.2772E-02
   3   9  22       78.96       77.26        3.71 o   0.9635E-02
  -1  10  22       58.99       50.62        3.64 o   0.1358E-01
   0  10  22        7.76        5.49        1.52 o   0.1224E+00
   1  10  22       59.16       49.80        3.63 o   0.1369E-01
   1   0  23       62.06       57.64        5.31 o   0.1020E-01
   2   0  23      560.14      560.15       11.98 o   0.7614E-03
   3   0  23      503.23      535.29       10.20 o   0.8654E-03
   4   0  23      196.08      215.18        6.51 o   0.2908E-02
   5   0  23        5.59        6.43        2.14 o   0.9653E-01
   6   0  23      129.06      119.80        5.02 o   0.5589E-02
  -6   1  23      262.03      243.81        6.09 o   0.2391E-02
  -5   1  23       27.85       28.95        2.54 o   0.2714E-01
  -4   1  23       28.96       31.55        3.42 o   0.2147E-01
  -3   1  23       37.56       36.91        3.57 o   0.1817E-01
  -2   1  23        0.00        1.93       17.25 o   0.2825E-05
  -1   1  23      141.13      129.15        6.52 o   0.4629E-02
   0   1  23        3.46        2.05        3.05 o   0.8567E-01
   1   1  23      127.18      128.91        4.91 o   0.5257E-02
   2   1  23        0.36        1.94        1.93 o   0.1782E-01
   3   1  23       43.21       37.36        3.37 o   0.1777E-01
   4   1  23       25.37       31.22        2.75 o   0.2448E-01
   5   1  23       33.26       28.82        3.58 o   0.2212E-01
   6   1  23      261.65      243.59        7.07 o   0.2323E-02
  -6   2  23       54.47       56.12        3.67 o   0.1293E-01
  -5   2  23       68.41       68.29        3.08 o   0.1157E-01
  -4   2  23      120.67      114.02        5.20 o   0.5851E-02
  -3   2  23        0.47        3.07        2.70 o   0.4667E-02
  -2   2  23      423.49      433.32       10.48 o   0.1112E-02
  -1   2  23      154.27      153.14        6.61 o   0.4069E-02
   0   2  23        0.92        0.36        1.59 o   0.3913E-01
   1   2  23      149.71      152.50        5.21 o   0.4422E-02
   2   2  23      433.97      434.17        9.51 o   0.1123E-02
   3   2  23        1.37        2.97        2.37 o   0.1323E+00
   4   2  23      115.93      115.43        5.12 o   0.5919E-02
   5   2  23       67.79       67.93        4.31 o   0.1053E-01
   6   2  23       47.91       55.56        3.72 o   0.1341E-01
  -6   3  23      134.66      115.48        6.42 o   0.5193E-02
  -5   3  23      121.19      111.71        5.06 o   0.6091E-02
  -4   3  23      130.16      132.09        4.78 o   0.5150E-02
  -3   3  23       -0.37        1.03        1.91 o   0.1852E-01
  -2   3  23      323.94      355.47        8.97 o   0.1478E-02
  -1   3  23        8.70        9.20        2.85 o   0.5594E-01
   0   3  23       19.69       20.56        3.29 o   0.3074E-01
   1   3  23        7.21        9.25        2.86 o   0.5747E-01
   2   3  23      341.32      351.46        8.32 o   0.1485E-02
   3   3  23       -3.61        1.01        3.05 o   0.8821E-01
   4   3  23      132.24      129.83        6.14 o   0.4810E-02
   5   3  23      111.84      110.99        5.13 o   0.6258E-02
   6   3  23      133.81      114.32        6.65 o   0.5154E-02
  -5   4  23       21.39       20.73        2.62 o   0.3468E-01
  -4   4  23       14.72       12.66        2.77 o   0.4631E-01
  -3   4  23       59.35       58.06        3.51 o   0.1219E-01
  -2   4  23       11.34       11.87        2.44 o   0.5551E-01
  -1   4  23      171.00      186.97        6.46 o   0.3461E-02
   0   4  23        2.82        1.37        2.23 o   0.1489E+00
   1   4  23      179.59      187.55        6.52 o   0.3385E-02
   2   4  23        6.81       11.70        2.84 o   0.5439E-01
   3   4  23       64.04       57.57        4.67 o   0.1075E-01
   4   4  23       16.80       12.38        3.11 o   0.4143E-01
   5   4  23       22.37       20.79        2.74 o   0.3347E-01
  -5   5  23      121.63      113.41        4.59 o   0.6050E-02
  -4   5  23       79.48       58.20        5.02 o   0.9800E-02
  -3   5  23      108.95      103.63        4.29 o   0.6960E-02
  -2   5  23       84.22       84.69        3.75 o   0.8619E-02
  -1   5  23       75.20       64.63        3.61 o   0.1119E-01
   0   5  23       61.18       53.78        3.63 o   0.1255E-01
   1   5  23       77.40       63.63        5.65 o   0.9228E-02
   2   5  23       78.96       83.71        5.09 o   0.8026E-02
   3   5  23      104.29      102.72        5.51 o   0.6549E-02
   4   5  23       70.86       57.73        4.42 o   0.1084E-01
   5   5  23      119.81      114.33        4.64 o   0.6039E-02
  -5   6  23       52.25       44.70        3.31 o   0.1599E-01
  -4   6  23       92.99       65.02        5.05 o   0.8926E-02
  -3   6  23      237.94      220.81        6.44 o   0.2688E-02
  -2   6  23       35.43       28.71        2.80 o   0.2367E-01
  -1   6  23       15.55       17.33        2.04 o   0.4951E-01
   0   6  23      105.96      115.34        4.71 o   0.6063E-02
   1   6  23       20.13       17.75        3.64 o   0.3199E-01
   2   6  23       30.11       29.36        3.44 o   0.2238E-01
   3   6  23      224.44      219.07        6.52 o   0.2757E-02
   4   6  23       86.38       64.22        3.83 o   0.1024E-01
   5   6  23       55.91       44.71        4.58 o   0.1349E-01
  -4   7  23       48.44       49.08        3.11 o   0.1572E-01
  -3   7  23       35.58       29.10        2.45 o   0.2530E-01
  -2   7  23       76.51       65.03        3.83 o   0.1075E-01
  -1   7  23       32.13       33.54        2.90 o   0.2309E-01
   0   7  23        0.40        2.13        1.70 o   0.2922E-01
   1   7  23       34.04       33.27        2.88 o   0.2288E-01
   2   7  23       69.70       65.47        3.35 o   0.1149E-01
   3   7  23       30.30       28.67        3.42 o   0.2331E-01
   4   7  23       56.58       48.71        3.94 o   0.1377E-01
  -3   8  23       36.61       36.89        2.72 o   0.2164E-01
  -2   8  23       98.16       94.94        4.43 o   0.7434E-02
  -1   8  23       49.26       44.64        3.46 o   0.1495E-01
   0   8  23       15.09       26.11        2.47 o   0.3528E-01
   1   8  23       46.23       45.26        3.33 o   0.1534E-01
   2   8  23       95.65       95.30        2.91 o   0.8167E-02
   3   8  23       36.61       36.66        3.26 o   0.2028E-01
  -2   9  23       34.02       41.50        2.85 o   0.1997E-01
  -1   9  23       32.83       33.51        2.69 o   0.2369E-01
   0   9  23       60.12       70.52        3.30 o   0.1119E-01
   1   9  23       31.23       32.77        2.23 o   0.2578E-01
   2   9  23       37.31       40.54        5.17 o   0.1443E-01
   0   0  24      351.40      339.45       11.94 o   0.1394E-02
   1   0  24      452.69      442.97       11.93 o   0.1024E-02
   2   0  24       84.97       84.50        5.66 o   0.7524E-02
   3   0  24      139.37      141.80        5.15 o   0.4801E-02
   4   0  24       39.72       43.14        3.47 o   0.1667E-01
   5   0  24       41.46       34.22        2.50 o   0.2157E-01
  -5   1  24      128.52      116.67        3.71 o   0.5893E-02
  -4   1  24       23.99       20.90        2.72 o   0.3398E-01
  -3   1  24      118.28      110.56        5.40 o   0.5904E-02
  -2   1  24      302.02      330.94        8.61 o   0.1684E-02
  -1   1  24       40.28       38.82        5.02 o   0.1479E-01
   0   1  24       83.49       88.93        6.00 o   0.7230E-02
   1   1  24       39.55       39.36        4.57 o   0.1577E-01
   2   1  24      341.70      329.62        8.93 o   0.1592E-02
   3   1  24      112.43      112.16        4.34 o   0.6345E-02
   4   1  24       21.60       20.89        2.87 o   0.3402E-01
   5   1  24      131.54      115.72        6.14 o   0.5149E-02
  -5   2  24      181.06      153.59        5.66 o   0.3969E-02
  -4   2  24      142.67      138.43        5.25 o   0.4804E-02
  -3   2  24       38.24       32.98        4.25 o   0.1830E-01
  -2   2  24       93.19      107.68        5.85 o   0.6262E-02
  -1   2  24      172.00      191.28        6.02 o   0.3449E-02
   0   2  24       91.78       86.37        5.12 o   0.7678E-02
   1   2  24      171.07      189.23        6.37 o   0.3430E-02
   2   2  24      100.79      106.21        5.06 o   0.6513E-02
   3   2  24       36.23       32.73        3.39 o   0.2123E-01
   4   2  24      146.18      138.69        5.31 o   0.4743E-02
   5   2  24      179.66      152.28        5.99 o   0.3943E-02
  -5   3  24      108.11       93.67        5.01 o   0.6941E-02
  -4   3  24      379.56      355.58        8.25 o   0.1457E-02
  -3   3  24      601.15      579.28       11.26 o   0.7093E-03
  -2   3  24       16.61       13.66        2.87 o   0.4244E-01
  -1   3  24       84.34       84.30        4.32 o   0.8310E-02
   0   3  24       11.16        8.79        2.63 o   0.5764E-01
   1   3  24       87.18       86.07        5.21 o   0.7601E-02
   2   3  24       17.75       14.19        3.40 o   0.3617E-01
   3   3  24      643.32      581.84       13.57 o   0.6578E-03
   4   3  24      384.35      356.48        9.62 o   0.1396E-02
   5   3  24       97.25       94.85        4.29 o   0.7501E-02
  -5   4  24       18.49       14.26        3.03 o   0.3864E-01
  -4   4  24      234.56      208.20        7.91 o   0.2612E-02
  -3   4  24       40.07       39.71        3.47 o   0.1785E-01
  -2   4  24       37.55       33.13        2.98 o   0.2154E-01
  -1   4  24       23.69       21.51        2.66 o   0.3265E-01
   0   4  24        0.94        0.32        1.05 o   0.1912E+00
   1   4  24       22.52       21.21        3.30 o   0.2954E-01
   2   4  24       30.49       33.49        4.29 o   0.1869E-01
   3   4  24       43.41       39.03        3.99 o   0.1646E-01
   4   4  24      237.41      206.86        7.14 o   0.2692E-02
   5   4  24       16.43       14.10        2.65 o   0.4377E-01
  -4   5  24      269.04      225.83        8.11 o   0.2377E-02
  -3   5  24      152.58      154.48        5.12 o   0.4342E-02
  -2   5  24       19.79       22.66        2.16 o   0.3784E-01
  -1   5  24       61.91       63.45        3.18 o   0.1228E-01
   0   5  24       10.70        7.71        2.49 o   0.7054E-01
   1   5  24       56.39       63.39        4.84 o   0.1083E-01
   2   5  24       21.11       22.93        3.17 o   0.3077E-01
   3   5  24      158.70      154.22        6.14 o   0.4084E-02
   4   5  24      277.05      225.19        7.37 o   0.2418E-02
  -4   6  24      171.10      147.99        4.61 o   0.4451E-02
  -3   6  24       80.78       72.07        3.21 o   0.1029E-01
  -2   6  24        1.62        1.91        1.73 o   0.1954E+00
  -1   6  24      150.25      144.79        4.04 o   0.4779E-02
   0   6  24        4.58        8.31        2.85 o   0.6739E-01
   1   6  24      155.86      143.84        5.97 o   0.4336E-02
   2   6  24        3.08        1.72        2.48 o   0.1155E+00
   3   6  24       75.50       70.71        4.12 o   0.9958E-02
   4   6  24      164.46      147.54        5.16 o   0.4423E-02
  -3   7  24       33.88       30.25        2.34 o   0.2540E-01
  -2   7  24        4.87        6.37        1.70 o   0.1137E+00
  -1   7  24       10.82        5.92        2.02 o   0.8018E-01
   0   7  24        5.79        5.68        2.18 o   0.9084E-01
   1   7  24        5.00        6.08        2.06 o   0.9370E-01
   2   7  24        4.55        5.66        2.14 o   0.1008E+00
   3   7  24       32.68       30.54        2.65 o   0.2460E-01
  -2   8  24       11.41       13.44        1.87 o   0.5497E-01
  -1   8  24       63.68       57.04        3.40 o   0.1254E-01
   0   8  24       57.13       50.17        3.83 o   0.1299E-01
   1   8  24       60.84       57.40        3.82 o   0.1221E-01
   2   8  24        9.78       14.09        3.85 o   0.3401E-01
   1   0  25        2.87        1.99        4.00 o   0.5587E-01
   2   0  25       55.81       52.87        4.16 o   0.1285E-01
   3   0  25        5.60        4.91        2.66 o   0.8630E-01
   4   0  25       83.47       70.91        3.61 o   0.1040E-01
   5   0  25        3.27        0.68        2.01 o   0.1679E+00
  -5   1  25      111.47       98.22        8.80 o   0.4900E-02
  -4   1  25       64.05       54.83        3.14 o   0.1331E-01
  -3   1  25      128.58      129.28        5.01 o   0.5204E-02
  -2   1  25       79.87       75.69        5.28 o   0.8459E-02
  -1   1  25      212.21      206.52        7.77 o   0.2787E-02
   0   1  25       99.49       93.76        7.05 o   0.6194E-02
   1   1  25      223.63      208.23        9.52 o   0.2512E-02
   2   1  25       81.45       76.99        4.67 o   0.8773E-02
   3   1  25      137.82      128.44        4.77 o   0.5161E-02
   4   1  25       68.64       55.93        3.61 o   0.1234E-01
   5   1  25      109.10       96.76        4.86 o   0.6771E-02
  -4   2  25      129.17      118.34        5.05 o   0.5560E-02
  -3   2  25       12.94       14.95        2.80 o   0.4151E-01
  -2   2  25      152.18      142.18        7.46 o   0.4073E-02
  -1   2  25      107.94      124.02        5.06 o   0.5600E-02
   0   2  25       61.59       64.14        4.18 o   0.1086E-01
   1   2  25      117.91      124.97        6.08 o   0.5106E-02
   2   2  25      142.72      142.24        6.34 o   0.4442E-02
   3   2  25       15.84       15.64        2.70 o   0.3985E-01
   4   2  25      135.33      117.82        5.16 o   0.5444E-02
   5   2  25      113.10      101.54        4.82 o   0.6620E-02
  -4   3  25       83.56       75.54        3.99 o   0.9417E-02
  -3   3  25       74.56       65.93        4.26 o   0.9882E-02
  -2   3  25       77.79       78.09        4.61 o   0.8752E-02
  -1   3  25      323.85      339.93        7.41 o   0.1611E-02
   0   3  25      163.40      148.47        4.95 o   0.4368E-02
   1   3  25      326.02      339.96        8.27 o   0.1572E-02
   2   3  25       75.04       76.79        5.47 o   0.8289E-02
   3   3  25       74.53       66.47        3.84 o   0.1018E-01
   4   3  25       85.23       76.23        4.91 o   0.8644E-02
  -4   4  25       78.54       64.31        5.13 o   0.9508E-02
  -3   4  25      362.90      326.35        8.56 o   0.1565E-02
  -2   4  25       70.15       67.79        3.39 o   0.1098E-01
  -1   4  25       33.36       36.28        2.77 o   0.2226E-01
   0   4  25        4.54        0.01        1.99 o   0.1797E+00
   1   4  25       37.09       36.69        3.68 o   0.1904E-01
   2   4  25       72.35       68.95        5.17 o   0.9238E-02
   3   4  25      370.02      326.46        7.86 o   0.1578E-02
   4   4  25       70.79       64.17        4.28 o   0.1067E-01
  -3   5  25        4.28        2.20        2.02 o   0.1334E+00
  -2   5  25       10.45        9.72        1.80 o   0.7167E-01
  -1   5  25       22.00       20.37        2.18 o   0.3705E-01
   0   5  25       -2.35        0.02        3.39 o   0.8127E-01
   1   5  25       22.52       20.54        2.95 o   0.3200E-01
   2   5  25       11.62       10.09        3.13 o   0.4734E-01
   3   5  25        2.36        2.24        1.83 o   0.1638E+00
  -3   6  25      109.88       87.59        5.88 o   0.6663E-02
  -2   6  25       86.18       77.15        3.15 o   0.9666E-02
  -1   6  25       25.48       26.42        2.23 o   0.3095E-01
   0   6  25       -1.20        0.48        2.40 o   0.1669E+00
   1   6  25       24.12       26.67        2.52 o   0.3002E-01
   2   6  25       73.36       76.74        3.88 o   0.9753E-02
   3   6  25      101.00       87.83        4.73 o   0.7474E-02
  -2   7  25       86.89       71.21        7.21 o   0.7103E-02
  -1   7  25       33.69       30.48        3.77 o   0.2030E-01
   0   7  25        6.71        5.42        2.32 o   0.8510E-01
   1   7  25       32.56       30.97        3.07 o   0.2255E-01
   2   7  25       81.61       70.91        7.41 o   0.7085E-02
   0   0  26        8.43        0.02        7.14 o   0.1844E-01
   1   0  26       13.41        9.93        5.61 o   0.2330E-01
   2   0  26       28.60       30.91        3.12 o   0.2212E-01
   3   0  26       -2.55        0.09        2.27 o   0.1662E+00
   4   0  26        4.65        1.47        1.60 o   0.2096E+00
  -4   1  26       55.43       34.82        3.10 o   0.1754E-01
  -3   1  26       64.16       71.36        3.90 o   0.1054E-01
  -2   1  26       40.94       45.66        4.39 o   0.1446E-01
  -1   1  26      231.03      223.49        6.62 o   0.2668E-02
   0   1  26      222.54      193.51        7.43 o   0.2897E-02
   1   1  26      238.85      223.47        9.01 o   0.2398E-02
   2   1  26       41.69       46.48        4.09 o   0.1482E-01
   3   1  26       79.66       71.08        4.34 o   0.9526E-02
   4   1  26       56.90       34.91        4.59 o   0.1448E-01
  -4   2  26       31.45       28.57        2.89 o   0.2604E-01
  -3   2  26      137.81      141.74        4.53 o   0.4954E-02
  -2   2  26        6.36        4.37        2.65 o   0.7696E-01
  -1   2  26       59.88       55.89        3.70 o   0.1269E-01
   0   2  26        5.72        1.80        3.08 o   0.7507E-01
   1   2  26       61.67       55.49        4.49 o   0.1167E-01
   2   2  26        4.75        4.30        3.02 o   0.6920E-01
   3   2  26      136.31      140.41        4.93 o   0.4913E-02
   4   2  26       38.09       28.24        3.76 o   0.2150E-01
  -3   3  26      151.03      136.61        6.02 o   0.4574E-02
  -2   3  26        9.30        6.01        2.04 o   0.9242E-01
  -1   3  26       58.24       58.57        3.11 o   0.1349E-01
   0   3  26       26.74       21.48        3.42 o   0.2772E-01
   1   3  26       58.67       59.22        4.40 o   0.1183E-01
   2   3  26        2.88        5.81        3.44 o   0.6195E-01
   3   3  26      152.30      136.18        4.71 o   0.4883E-02
  -3   4  26      109.22       90.17        5.91 o   0.6773E-02
  -2   4  26       27.48       25.81        2.35 o   0.2964E-01
  -1   4  26       51.72       43.15        2.78 o   0.1748E-01
   0   4  26      385.61      378.73       10.55 o   0.1306E-02
   1   4  26       53.60       43.06        4.71 o   0.1382E-01
   2   4  26       29.34       26.82        3.83 o   0.2259E-01
   3   4  26      115.08       89.54        6.20 o   0.6520E-02
  -2   5  26      154.87      130.88        4.81 o   0.4861E-02
  -1   5  26       86.14       75.03        3.37 o   0.9722E-02
   0   5  26       25.76       24.51        2.52 o   0.3124E-01
   1   5  26       86.34       76.58        4.32 o   0.8973E-02
   2   5  26      166.84      132.45        5.38 o   0.4555E-02
  -1   6  26      145.43      118.76        9.28 o   0.4004E-02
   0   6  26       68.68       61.67        3.87 o   0.1231E-01
   1   6  26      144.26      118.29        6.69 o   0.4821E-02
   1   0  27      134.85      126.07        6.23 o   0.5141E-02
   2   0  27        5.53        0.57        3.63 o   0.6474E-01
   3   0  27        4.02        0.16        2.49 o   0.1318E+00
  -3   1  27       16.98       16.77        2.97 o   0.3935E-01
  -2   1  27       16.77       12.64        3.50 o   0.3802E-01
  -1   1  27       58.76       40.38        4.31 o   0.1443E-01
   0   1  27      109.58      116.54        4.75 o   0.6239E-02
   1   1  27       45.63       40.51        3.09 o   0.1816E-01
   2   1  27       14.94       12.77        3.26 o   0.4150E-01
   3   1  27       21.02       16.67        3.93 o   0.2992E-01
  -3   2  27       40.85       38.98        3.17 o   0.1842E-01
  -2   2  27      195.17      208.45        6.75 o   0.3010E-02
  -1   2  27        3.49        0.01        2.11 o   0.1772E+00
   0   2  27       45.68       44.69        3.44 o   0.1602E-01
   1   2  27       -3.00        0.00        3.13 o   0.9236E-01
   2   2  27      204.21      207.21        7.05 o   0.2936E-02
  -2   3  27      221.46      173.95        8.37 o   0.3057E-02
  -1   3  27      205.36      188.91        6.81 o   0.3123E-02
   0   3  27      382.88      365.26        9.69 o   0.1379E-02
   1   3  27      195.52      190.21        8.68 o   0.2901E-02
   2   3  27      210.77      175.01        6.99 o   0.3325E-02
  -1   4  27      117.14      104.46        8.43 o   0.4809E-02
   0   4  27       26.56       20.67        4.91 o   0.2077E-01
   1   4  27      126.02      106.26        5.36 o   0.5830E-02
   0   0  28       30.83       22.59        3.56 o   0.2575E-01
   1   0  28       31.07       37.57        3.48 o   0.1960E-01
  -1   1  28       -1.47        0.01        3.52 o   0.5660E-01
   0   1  28      272.21      260.08        7.60 o   0.2136E-02
   1   1  28       -6.44        0.03        3.04 o   0.8692E-01
   0   2  28       37.96       31.56        5.06 o   0.1587E-01
